# Supplementary material for: From imagination to activism: Cognitive alternatives motivate commitment to activism through identification with social movements and collective efficacy
Source: Br J Soc Psychol. 2024 Nov 15;64(1):e12811. doi: 10.1111/bjso.12811 (PMC11590046; doi:10.1111/bjso.12811)
Supplement: Supplementary file 1 — Data S1. [file BJSO-64-0-s001.zip]

Archive with 46 entries (43 files):
- Supp 4 power analyses/
- Supp 4 power analyses/pwrSEM_MILCS_PM_Study1_T3-T1_N=97.pdf
- __MACOSX/Supp 4 power analyses/._pwrSEM_MILCS_PM_Study1_T3-T1_N=97.pdf
- Supp 4 power analyses/pwrSEM_MILCS_PM_Study2_T2-T1_N=273.pdf
- __MACOSX/Supp 4 power analyses/._pwrSEM_MILCS_PM_Study2_T2-T1_N=273.pdf
- Supp 4 power analyses/pwrSEM_MILCS_PM_Study1_T2-T1_N=169.pdf
- __MACOSX/Supp 4 power analyses/._pwrSEM_MILCS_PM_Study1_T2-T1_N=169.pdf
- Supp 4 power analyses/r-script and explanation of power analyses.R
- __MACOSX/Supp 4 power analyses/._r-script and explanation of power analyses.R
- Supp 4 power analyses/pwrSEM_MILCS_PM_Study2_T3-T1_N=186.pdf
- __MACOSX/Supp 4 power analyses/._pwrSEM_MILCS_PM_Study2_T3-T1_N=186.pdf
- Supp 4 power analyses/pwrSEM_SILCS_PM_pooled_data_T2-T1_N=442.pdf
- __MACOSX/Supp 4 power analyses/._pwrSEM_SILCS_PM_pooled_data_T2-T1_N=442.pdf
- Supp 1 measures.docx
- __MACOSX/._Supp 1 measures.docx
- Supp 2 main analyses and data/
- Supp 2 main analyses and data/r-scripts analyses/
- Supp 2 main analyses and data/.DS_Store
- __MACOSX/Supp 2 main analyses and data/._.DS_Store
- Supp 2 main analyses and data/data_combined.sav
- __MACOSX/Supp 2 main analyses and data/._data_combined.sav
- Supp 2 main analyses and data/data_ZfA_(Study2)_extr.sav
- __MACOSX/Supp 2 main analyses and data/._data_ZfA_(Study2)_extr.sav
- Supp 2 main analyses and data/data_KC_(Study1)_extr.sav
- __MACOSX/Supp 2 main analyses and data/._data_KC_(Study1)_extr.sav
- Supp 2 main analyses and data/r-scripts analyses/4_LCS_MED_pooled_data.R
- __MACOSX/Supp 2 main analyses and data/r-scripts analyses/._4_LCS_MED_pooled_data.R
- Supp 2 main analyses and data/r-scripts analyses/2_LCS_CORR_Study2.R
- __MACOSX/Supp 2 main analyses and data/r-scripts analyses/._2_LCS_CORR_Study2.R
- Supp 2 main analyses and data/r-scripts analyses/.DS_Store
- __MACOSX/Supp 2 main analyses and data/r-scripts analyses/._.DS_Store
- Supp 2 main analyses and data/r-scripts analyses/3_LCS_MED_Study1.R
- __MACOSX/Supp 2 main analyses and data/r-scripts analyses/._3_LCS_MED_Study1.R
- Supp 2 main analyses and data/r-scripts analyses/2_LCS_CORR_Study1.R
- __MACOSX/Supp 2 main analyses and data/r-scripts analyses/._2_LCS_CORR_Study1.R
- Supp 2 main analyses and data/r-scripts analyses/3_LCS_MED_Study2.R
- __MACOSX/Supp 2 main analyses and data/r-scripts analyses/._3_LCS_MED_Study2.R
- Supp 2 main analyses and data/r-scripts analyses/1_MEASURE_Study2.R
- __MACOSX/Supp 2 main analyses and data/r-scripts analyses/._1_MEASURE_Study2.R
- Supp 2 main analyses and data/r-scripts analyses/4_LCS_CORR_pooled_data.R
- __MACOSX/Supp 2 main analyses and data/r-scripts analyses/._4_LCS_CORR_pooled_data.R
- Supp 2 main analyses and data/r-scripts analyses/1_MEASURE_Study1.R
- __MACOSX/Supp 2 main analyses and data/r-scripts analyses/._1_MEASURE_Study1.R
- Supp 3 detailed regression results.docx
- __MACOSX/._Supp 3 detailed regression results.docx
- __MACOSX/._Complete lists of variables.docx
