# Supplementary material for: From imagination to activism: Cognitive alternatives motivate commitment to activism through identification with social movements and collective efficacy
Source: Br J Soc Psychol. 2024 Nov 15;64(1):e12811. doi: 10.1111/bjso.12811 (PMC11590046; doi:10.1111/bjso.12811)
Supplement: Supplementary file 1 — Data S1. [file BJSO-64-0-s001.zip › Supp 4 power analyses/r-script and explanation of power analyses.R]

#### load packages ####

library(haven) 
library(lavaan)
library(devtools)
library(tidySEM)
library(dplyr)


#### read data for power analyses ####

data_KC <- haven::read_sav(
  "...")  # <-- specify file path

data_ZfA <- haven::read_sav(
  "...")  # <-- specify file path

data_combined <- haven::read_sav(
  "...")  # <-- specify file path


# working directory
setwd(
  "...") # <-- specify path to folder


#### Step 1: Specify models for power analyses ####

## specify model without constraints as input for power analyses


# Model for T2-T1-data

'

# 1 DV (ENDOGENOUS): CAI

## 1.1 Measurement model

CAI_T1 =~ 1*CAI_i1_T1 + CAI_i2_T1 + CAI_i3_T1
CAI_T2 =~ 1*CAI_i1_T2 + CAI_i2_T2 + CAI_i3_T2


CAI_i1_T1 + CAI_i1_T2 ~ 0*1               # fix intercept of first indicator at T1 and T2 to 0
CAI_i2_T1 + CAI_i2_T2  ~ 1                # estimate intercept of second indicator at T1 and T2
CAI_i3_T1 + CAI_i3_T2  ~ 1                # estimate intercept of third indicator at T1 and T2 


CAI_i1_T1 ~~ CAI_i1_T1                  # allow residual variance on indicator ... at ...
CAI_i1_T2 ~~ CAI_i1_T2   

CAI_i2_T1 ~~ CAI_i2_T1   
CAI_i2_T2 ~~ CAI_i2_T2

CAI_i3_T1 ~~ CAI_i3_T1   
CAI_i3_T2 ~~ CAI_i3_T2


CAI_i1_T1 ~~ CAI_i1_T2                  # allow residual covariance on indicator ... between T1 and T2
CAI_i2_T1 ~~ CAI_i2_T2
CAI_i3_T1 ~~ CAI_i3_T2


## 1.2 Change Score

CAI_T2 ~ 1*CAI_T1     # regress T2 perfectly on T1
dCAI =~ 1*CAI_T2      # define the latent change score factor as measured perfectly by T2
CAI_T2 ~~ 0*CAI_T2    # fix the variance of T2 to 0
CAI_T2 ~ 0*1               # fix the intercept of T2 to 0

dCAI ~ 1                   # estimate the intercept of the change score 
CAI_T1 ~ 1                  # estimate the intercept of T1 
dCAI ~~ dCAI           # estimate the Variance of the change scores 
CAI_T1 ~~ CAI_T1       # estimate the Variance of T1 
dCAI ~ CAI_T1          # predict change score by T1


# 2 IV (EXOGENOUS): COGN_ALT

## 2.1 Measurement model

COGN_ALT_T1 =~ 1*COGN_ALT_i1_T1 + COGN_ALT_i2_T1 + COGN_ALT_i3_T1 
COGN_ALT_T2 =~ 1*COGN_ALT_i1_T2 + COGN_ALT_i2_T2 + COGN_ALT_i3_T2


COGN_ALT_i1_T1 + COGN_ALT_i1_T2 ~ 0*1               # fix intercept of first indicator at T1 and T2 to 0
COGN_ALT_i2_T1 + COGN_ALT_i2_T2  ~ 1                # estimate intercept of second indicator at T1 and T2
COGN_ALT_i3_T1 + COGN_ALT_i3_T2  ~ 1                # estimate intercept of third indicator at T1 and T2 


COGN_ALT_i1_T1 ~~ COGN_ALT_i1_T1                  # allow residual variance on indicator ... at ...
COGN_ALT_i1_T2 ~~ COGN_ALT_i1_T2   

COGN_ALT_i2_T1 ~~ COGN_ALT_i2_T1   
COGN_ALT_i2_T2 ~~ COGN_ALT_i2_T2

COGN_ALT_i3_T1 ~~ COGN_ALT_i3_T1   
COGN_ALT_i3_T2 ~~ COGN_ALT_i3_T2


COGN_ALT_i1_T1 ~~ COGN_ALT_i1_T2                  # allow residual covariance on indicator ... between T1 and T2
COGN_ALT_i2_T1 ~~ COGN_ALT_i2_T2
COGN_ALT_i3_T1 ~~ COGN_ALT_i3_T2


## 2.2 Change Score

COGN_ALT_T2 ~ 1*COGN_ALT_T1     # regress T2 perfectly on T1
dCOGN_ALT =~ 1*COGN_ALT_T2      # define the latent change score factor as measured perfectly by T2
COGN_ALT_T2 ~~ 0*COGN_ALT_T2    # fix the variance of T2 to 0
COGN_ALT_T2 ~ 0*1               # fix the intercept of T2 to 0

dCOGN_ALT ~ 1                   # estimate the intercept of the change score 
COGN_ALT_T1 ~ 1                  # estimate the intercept of T1 
dCOGN_ALT ~~ dCOGN_ALT           # estimate the Variance of the change scores 
COGN_ALT_T1 ~~ COGN_ALT_T1       # estimate the Variance of T1 
dCOGN_ALT ~ COGN_ALT_T1          # predict change score by T1


# 3 MED 1 (ENDOGENOUS): COLL_EFF

## 3.1 Measurement model

COLL_EFF_T1 =~ 1*COLL_EFF_i1_T1 + COLL_EFF_i2_T1 + COLL_EFF_i3_T1
COLL_EFF_T2 =~ 1*COLL_EFF_i1_T2 + COLL_EFF_i2_T2 + COLL_EFF_i3_T2


COLL_EFF_i1_T1 + COLL_EFF_i1_T2 ~ 0*1               # fix intercept of first indicator at T1 and T2 to 0
COLL_EFF_i2_T1 + COLL_EFF_i2_T2  ~ 1                # estimate intercept of second indicator at T1 and T2
COLL_EFF_i3_T1 + COLL_EFF_i3_T2  ~ 1                # estimate intercept of third indicator at T1 and T2 


COLL_EFF_i1_T1 ~~ COLL_EFF_i1_T1                  # allow residual variance on indicator ... at ...
COLL_EFF_i1_T2 ~~ COLL_EFF_i1_T2   

COLL_EFF_i2_T1 ~~ COLL_EFF_i2_T1   
COLL_EFF_i2_T2 ~~ COLL_EFF_i2_T2

COLL_EFF_i3_T1 ~~ COLL_EFF_i3_T1   
COLL_EFF_i3_T2 ~~ COLL_EFF_i3_T2


COLL_EFF_i1_T1 ~~ COLL_EFF_i1_T2                  # allow residual covariance on indicator ... between T1 and T2
COLL_EFF_i2_T1 ~~ COLL_EFF_i2_T2
COLL_EFF_i3_T1 ~~ COLL_EFF_i3_T2


## 3.2 Change Score

COLL_EFF_T2 ~ 1*COLL_EFF_T1     # regress T2 perfectly on T1
dCOLL_EFF =~ 1*COLL_EFF_T2      # define the latent change score factor as measured perfectly by T2
COLL_EFF_T2 ~~ 0*COLL_EFF_T2    # fix the variance of T2 to 0
COLL_EFF_T2 ~ 0*1               # fix the intercept of T2 to 0

dCOLL_EFF ~ 1                   # estimate the intercept of the change score 
COLL_EFF_T1 ~ 1                  # estimate the intercept of T1 
dCOLL_EFF ~~ dCOLL_EFF           # estimate the Variance of the change scores 
COLL_EFF_T1 ~~ COLL_EFF_T1       # estimate the Variance of T1 
dCOLL_EFF ~ COLL_EFF_T1          # predict change score by T1


# 4 MED 2 (ENDOGENOUS): MOV_ID

## 4.1 Measurement model

MOV_ID_T1 =~ 1*MOV_ID_i1_T1 + MOV_ID_i2_T1 + MOV_ID_i3_T1
MOV_ID_T2 =~ 1*MOV_ID_i1_T2 + MOV_ID_i2_T2 + MOV_ID_i3_T2


MOV_ID_i1_T1 + MOV_ID_i1_T2 ~ 0*1               # fix intercept of first indicator at T1 and T2 to 0
MOV_ID_i2_T1 + MOV_ID_i2_T2  ~ 1                # estimate intercept of second indicator at T1 and T2
MOV_ID_i3_T1 + MOV_ID_i3_T2  ~ 1                # estimate intercept of third indicator at T1 and T2 


MOV_ID_i1_T1 ~~ MOV_ID_i1_T1                  # allow residual variance on indicator ... at ...
MOV_ID_i1_T2 ~~ MOV_ID_i1_T2   

MOV_ID_i2_T1 ~~ MOV_ID_i2_T1   
MOV_ID_i2_T2 ~~ MOV_ID_i2_T2

MOV_ID_i3_T1 ~~ MOV_ID_i3_T1   
MOV_ID_i3_T2 ~~ MOV_ID_i3_T2


MOV_ID_i1_T1 ~~ MOV_ID_i1_T2                  # allow residual covariance on indicator ... between T1 and T2
MOV_ID_i2_T1 ~~ MOV_ID_i2_T2
MOV_ID_i3_T1 ~~ MOV_ID_i3_T2


## 4.2 Change Score

MOV_ID_T2 ~ 1*MOV_ID_T1     # regress T2 perfectly on T1
dMOV_ID =~ 1*MOV_ID_T2      # define the latent change score factor as measured perfectly by T2
MOV_ID_T2 ~~ 0*MOV_ID_T2    # fix the variance of T2 to 0
MOV_ID_T2 ~ 0*1               # fix the intercept of T2 to 0

dMOV_ID ~ 1                   # estimate the intercept of the change score 
MOV_ID_T1 ~ 1                  # estimate the intercept of T1 
dMOV_ID ~~ dMOV_ID           # estimate the Variance of the change scores 
MOV_ID_T1 ~~ MOV_ID_T1       # estimate the Variance of T1 
dMOV_ID ~ MOV_ID_T1          # predict change score by T1


# 5 PATH MODEL

## 5.1 First mediator

dCAI ~ a1_d*dCOLL_EFF         # predict change DV by change MED
dCAI ~ COLL_EFF_T1           # predict change by MED_T1 
CAI_T1 ~ COLL_EFF_T1         # predict DV_T1 by MED_T1

dCOLL_EFF ~ b1_d*dCOGN_ALT         # predict change MED by change IV
dCOLL_EFF ~ COGN_ALT_T1           # predict change MED by IV_T1 
COLL_EFF_T1 ~ COGN_ALT_T1         # predict MED_T1 by MED_T1

P1_indirect:= a1_d*b1_d        # estimate indirect effect


## 5.2 Second mediator

dCAI ~ a2_d*dMOV_ID         # predict change DV by change MED
dCAI ~ MOV_ID_T1           # predict change by MED_T1 
CAI_T1 ~ MOV_ID_T1         # predict DV_T1 by MED_T1

dMOV_ID ~ b2_d*dCOGN_ALT         # predict change MED by change IV
dMOV_ID ~ COGN_ALT_T1           # predict change MED by IV_T1 
MOV_ID_T1 ~ COGN_ALT_T1         # predict MED_T1 by MED_T1

P2_indirect:= a2_d*b2_d        # estimate indirect effect


## 5.3 Covariance of mediators

COLL_EFF_T1 ~~ MOV_ID_T1      # covary MED1_T1 with MED2_T1
dCOLL_EFF ~~ dMOV_ID          # covary change MED1 with change MED2


## 5.4 Direct effect

CAI_T1 ~ COGN_ALT_T1        # predict DV_T1 by IV_T1
dCAI ~ COGN_ALT_T1          # predict change DV by IV_T1
dCAI ~ c_d*dCOGN_ALT        # predict change DV by change IV


## 5.5 Total effect

total:= c_d + (a1_d*b1_d) + (a2_d*b2_d)      # estimate total effect

'


# Model for T3-T1-data

'

# 1 DV (ENDOGENOUS): CAI

## 1.1 Measurement model

CAI_T1 =~ 1*CAI_i1_T1 + CAI_i2_T1 + CAI_i3_T1
CAI_T3 =~ 1*CAI_i1_T3 + CAI_i2_T3 + CAI_i3_T3


CAI_i1_T1 + CAI_i1_T3 ~ 0*1               # fix intercept of first indicator at T1 and T3 to 0
CAI_i2_T1 + CAI_i2_T3  ~ 1                # estimate intercept of second indicator at T1 and T3
CAI_i3_T1 + CAI_i3_T3  ~ 1                # estimate intercept of third indicator at T1 and T3 


CAI_i1_T1 ~~ CAI_i1_T1                  # allow residual variance on indicator ... at ...
CAI_i1_T3 ~~ CAI_i1_T3   

CAI_i2_T1 ~~ CAI_i2_T1   
CAI_i2_T3 ~~ CAI_i2_T3

CAI_i3_T1 ~~ CAI_i3_T1   
CAI_i3_T3 ~~ CAI_i3_T3


CAI_i1_T1 ~~ CAI_i1_T3                  # allow residual covariance on indicator ... between T1 and T3
CAI_i2_T1 ~~ CAI_i2_T3
CAI_i3_T1 ~~ CAI_i3_T3


## 1.2 Change Score

CAI_T3 ~ 1*CAI_T1     # regress T3 perfectly on T1
dCAI =~ 1*CAI_T3      # define the latent change score factor as measured perfectly by T3
CAI_T3 ~~ 0*CAI_T3    # fix the variance of T3 to 0
CAI_T3 ~ 0*1               # fix the intercept of T3 to 0

dCAI ~ 1                   # estimate the intercept of the change score 
CAI_T1 ~ 1                  # estimate the intercept of T1 
dCAI ~~ dCAI           # estimate the Variance of the change scores 
CAI_T1 ~~ CAI_T1       # estimate the Variance of T1 
dCAI ~ CAI_T1          # predict change score by T1


# 2 IV (EXOGENOUS): COGN_ALT

## 2.1 Measurement model

COGN_ALT_T1 =~ 1*COGN_ALT_i1_T1 + COGN_ALT_i2_T1 + COGN_ALT_i3_T1 
COGN_ALT_T3 =~ 1*COGN_ALT_i1_T3 + COGN_ALT_i2_T3 + COGN_ALT_i3_T3


COGN_ALT_i1_T1 + COGN_ALT_i1_T3 ~ 0*1               # fix intercept of first indicator at T1 and T3 to 0
COGN_ALT_i2_T1 + COGN_ALT_i2_T3  ~ 1                # estimate intercept of second indicator at T1 and T3
COGN_ALT_i3_T1 + COGN_ALT_i3_T3  ~ 1                # estimate intercept of third indicator at T1 and T3 


COGN_ALT_i1_T1 ~~ COGN_ALT_i1_T1                  # allow residual variance on indicator ... at ...
COGN_ALT_i1_T3 ~~ COGN_ALT_i1_T3   

COGN_ALT_i2_T1 ~~ COGN_ALT_i2_T1   
COGN_ALT_i2_T3 ~~ COGN_ALT_i2_T3

COGN_ALT_i3_T1 ~~ COGN_ALT_i3_T1   
COGN_ALT_i3_T3 ~~ COGN_ALT_i3_T3


COGN_ALT_i1_T1 ~~ COGN_ALT_i1_T3                  # allow residual covariance on indicator ... between T1 and T3
COGN_ALT_i2_T1 ~~ COGN_ALT_i2_T3
COGN_ALT_i3_T1 ~~ COGN_ALT_i3_T3


## 2.2 Change Score

COGN_ALT_T3 ~ 1*COGN_ALT_T1     # regress T3 perfectly on T1
dCOGN_ALT =~ 1*COGN_ALT_T3      # define the latent change score factor as measured perfectly by T3
COGN_ALT_T3 ~~ 0*COGN_ALT_T3    # fix the variance of T3 to 0
COGN_ALT_T3 ~ 0*1               # fix the intercept of T3 to 0

dCOGN_ALT ~ 1                   # estimate the intercept of the change score 
COGN_ALT_T1 ~ 1                  # estimate the intercept of T1 
dCOGN_ALT ~~ dCOGN_ALT           # estimate the Variance of the change scores 
COGN_ALT_T1 ~~ COGN_ALT_T1       # estimate the Variance of T1 
dCOGN_ALT ~ COGN_ALT_T1          # predict change score by T1


# 3 MED 1 (ENDOGENOUS): COLL_EFF

## 3.1 Measurement model

COLL_EFF_T1 =~ 1*COLL_EFF_i1_T1 + COLL_EFF_i2_T1 + COLL_EFF_i3_T1
COLL_EFF_T3 =~ 1*COLL_EFF_i1_T3 + COLL_EFF_i2_T3 + COLL_EFF_i3_T3


COLL_EFF_i1_T1 + COLL_EFF_i1_T3 ~ 0*1               # fix intercept of first indicator at T1 and T3 to 0
COLL_EFF_i2_T1 + COLL_EFF_i2_T3  ~ 1                # estimate intercept of second indicator at T1 and T3
COLL_EFF_i3_T1 + COLL_EFF_i3_T3  ~ 1                # estimate intercept of third indicator at T1 and T3 


COLL_EFF_i1_T1 ~~ COLL_EFF_i1_T1                  # allow residual variance on indicator ... at ...
COLL_EFF_i1_T3 ~~ COLL_EFF_i1_T3   

COLL_EFF_i2_T1 ~~ COLL_EFF_i2_T1   
COLL_EFF_i2_T3 ~~ COLL_EFF_i2_T3

COLL_EFF_i3_T1 ~~ COLL_EFF_i3_T1   
COLL_EFF_i3_T3 ~~ COLL_EFF_i3_T3


COLL_EFF_i1_T1 ~~ COLL_EFF_i1_T3                  # allow residual covariance on indicator ... between T1 and T3
COLL_EFF_i2_T1 ~~ COLL_EFF_i2_T3
COLL_EFF_i3_T1 ~~ COLL_EFF_i3_T3


## 3.2 Change Score

COLL_EFF_T3 ~ 1*COLL_EFF_T1     # regress T3 perfectly on T1
dCOLL_EFF =~ 1*COLL_EFF_T3      # define the latent change score factor as measured perfectly by T3
COLL_EFF_T3 ~~ 0*COLL_EFF_T3    # fix the variance of T3 to 0
COLL_EFF_T3 ~ 0*1               # fix the intercept of T3 to 0

dCOLL_EFF ~ 1                   # estimate the intercept of the change score 
COLL_EFF_T1 ~ 1                  # estimate the intercept of T1 
dCOLL_EFF ~~ dCOLL_EFF           # estimate the Variance of the change scores 
COLL_EFF_T1 ~~ COLL_EFF_T1       # estimate the Variance of T1 
dCOLL_EFF ~ COLL_EFF_T1          # predict change score by T1


# 4 MED 2 (ENDOGENOUS): MOV_ID

## 4.1 Measurement model

MOV_ID_T1 =~ 1*MOV_ID_i1_T1 + MOV_ID_i2_T1 + MOV_ID_i3_T1
MOV_ID_T3 =~ 1*MOV_ID_i1_T3 + MOV_ID_i2_T3 + MOV_ID_i3_T3


MOV_ID_i1_T1 + MOV_ID_i1_T3 ~ 0*1               # fix intercept of first indicator at T1 and T3 to 0
MOV_ID_i2_T1 + MOV_ID_i2_T3  ~ 1                # estimate intercept of second indicator at T1 and T3
MOV_ID_i3_T1 + MOV_ID_i3_T3  ~ 1                # estimate intercept of third indicator at T1 and T3 


MOV_ID_i1_T1 ~~ MOV_ID_i1_T1                  # allow residual variance on indicator ... at ...
MOV_ID_i1_T3 ~~ MOV_ID_i1_T3   

MOV_ID_i2_T1 ~~ MOV_ID_i2_T1   
MOV_ID_i2_T3 ~~ MOV_ID_i2_T3

MOV_ID_i3_T1 ~~ MOV_ID_i3_T1   
MOV_ID_i3_T3 ~~ MOV_ID_i3_T3


MOV_ID_i1_T1 ~~ MOV_ID_i1_T3                  # allow residual covariance on indicator ... between T1 and T3
MOV_ID_i2_T1 ~~ MOV_ID_i2_T3
MOV_ID_i3_T1 ~~ MOV_ID_i3_T3


## 4.2 Change Score

MOV_ID_T3 ~ 1*MOV_ID_T1     # regress T3 perfectly on T1
dMOV_ID =~ 1*MOV_ID_T3      # define the latent change score factor as measured perfectly by T3
MOV_ID_T3 ~~ 0*MOV_ID_T3    # fix the variance of T3 to 0
MOV_ID_T3 ~ 0*1               # fix the intercept of T3 to 0

dMOV_ID ~ 1                   # estimate the intercept of the change score 
MOV_ID_T1 ~ 1                  # estimate the intercept of T1 
dMOV_ID ~~ dMOV_ID           # estimate the Variance of the change scores 
MOV_ID_T1 ~~ MOV_ID_T1       # estimate the Variance of T1 
dMOV_ID ~ MOV_ID_T1          # predict change score by T1


# 5 PATH MODEL

## 5.1 First mediator

dCAI ~ a1_d*dCOLL_EFF         # predict change DV by change MED
dCAI ~ COLL_EFF_T1           # predict change by MED_T1 
CAI_T1 ~ COLL_EFF_T1         # predict DV_T1 by MED_T1

dCOLL_EFF ~ b1_d*dCOGN_ALT         # predict change MED by change IV
dCOLL_EFF ~ COGN_ALT_T1           # predict change MED by IV_T1 
COLL_EFF_T1 ~ COGN_ALT_T1         # predict MED_T1 by MED_T1

P1_indirect:= a1_d*b1_d        # estimate indirect effect


## 5.2 Second mediator

dCAI ~ a2_d*dMOV_ID         # predict change DV by change MED
dCAI ~ MOV_ID_T1           # predict change by MED_T1 
CAI_T1 ~ MOV_ID_T1         # predict DV_T1 by MED_T1

dMOV_ID ~ b2_d*dCOGN_ALT         # predict change MED by change IV
dMOV_ID ~ COGN_ALT_T1           # predict change MED by IV_T1 
MOV_ID_T1 ~ COGN_ALT_T1         # predict MED_T1 by MED_T1

P2_indirect:= a2_d*b2_d        # estimate indirect effect


## 5.3 Covariance of mediators

COLL_EFF_T1 ~~ MOV_ID_T1      # covary MED1_T1 with MED2_T1
dCOLL_EFF ~~ dMOV_ID          # covary change MED1 with change MED2


## 5.4 Direct effect

CAI_T1 ~ COGN_ALT_T1        # predict DV_T1 by IV_T1
dCAI ~ COGN_ALT_T1          # predict change DV by IV_T1
dCAI ~ c_d*dCOGN_ALT        # predict change DV by change IV


## 5.5 Total effect

total:= c_d + (a1_d*b1_d) + (a2_d*b2_d)      # estimate total effect

'


# Model for combined data

'
# 1 DV (ENDOGENOUS): CAI

CAI_m_T2 ~ 1*CAI_m_T1     # regress T2 perfectly on T1
dCAI_m =~ 1*CAI_m_T2      # define the latent change score factor as measured perfectly by T2
CAI_m_T2 ~~ 0*CAI_m_T2    # fix the variance of T2 to 0
CAI_m_T2 ~ 0*1               # fix the intercept of T2 to 0

dCAI_m ~ 1                   # estimate the intercept of the change score 
CAI_m_T1 ~ 1                  # estimate the intercept of T1 
dCAI_m ~~ dCAI_m           # estimate the Variance of the change scores 
CAI_m_T1 ~~ CAI_m_T1       # estimate the Variance of T1 
dCAI_m ~ CAI_m_T1          # predict change score by T1


# 2 IV (EXOGENOUS): COGN_ALT

COGN_ALT_m_T2 ~ 1*COGN_ALT_m_T1     # regress T2 perfectly on T1
dCOGN_ALT_m =~ 1*COGN_ALT_m_T2      # define the latent change score factor as measured perfectly by T2
COGN_ALT_m_T2 ~~ 0*COGN_ALT_m_T2    # fix the variance of T2 to 0
COGN_ALT_m_T2 ~ 0*1               # fix the intercept of T2 to 0

dCOGN_ALT_m ~ 1                   # estimate the intercept of the change score 
COGN_ALT_m_T1 ~ 1                  # estimate the intercept of T1 
dCOGN_ALT_m ~~ dCOGN_ALT_m           # estimate the Variance of the change scores 
COGN_ALT_m_T1 ~~ COGN_ALT_m_T1       # estimate the Variance of T1 
dCOGN_ALT_m ~ COGN_ALT_m_T1          # predict change score by T1


# 3 MED 1 (ENDOGENOUS): COLL_EFF

COLL_EFF_m_T2 ~ 1*COLL_EFF_m_T1     # regress T2 perfectly on T1
dCOLL_EFF_m =~ 1*COLL_EFF_m_T2      # define the latent change score factor as measured perfectly by T2
COLL_EFF_m_T2 ~~ 0*COLL_EFF_m_T2    # fix the variance of T2 to 0
COLL_EFF_m_T2 ~ 0*1               # fix the intercept of T2 to 0

dCOLL_EFF_m ~ 1                   # estimate the intercept of the change score 
COLL_EFF_m_T1 ~ 1                  # estimate the intercept of T1 
dCOLL_EFF_m ~~ dCOLL_EFF_m           # estimate the Variance of the change scores 
COLL_EFF_m_T1 ~~ COLL_EFF_m_T1       # estimate the Variance of T1 
dCOLL_EFF_m ~ COLL_EFF_m_T1          # predict change score by T1


# 4 MED 2 (ENDOGENOUS): MOV_ID

MOV_ID_m_T2 ~ 1*MOV_ID_m_T1     # regress T2 perfectly on T1
dMOV_ID_m =~ 1*MOV_ID_m_T2      # define the latent change score factor as measured perfectly by T2
MOV_ID_m_T2 ~~ 0*MOV_ID_m_T2    # fix the variance of T2 to 0
MOV_ID_m_T2 ~ 0*1               # fix the intercept of T2 to 0

dMOV_ID_m ~ 1                   # estimate the intercept of the change score 
MOV_ID_m_T1 ~ 1                  # estimate the intercept of T1 
dMOV_ID_m ~~ dMOV_ID_m           # estimate the Variance of the change scores 
MOV_ID_m_T1 ~~ MOV_ID_m_T1       # estimate the Variance of T1 
dMOV_ID_m ~ MOV_ID_m_T1          # predict change score by T1


# 5 PATH MODEL

## 5.1 First mediator

dCAI_m ~ a1_d*dCOLL_EFF_m         # predict change DV by change MED1
dCAI_m ~ COLL_EFF_m_T1           # predict change DV by MED1_T1 
CAI_m_T1 ~ COLL_EFF_m_T1         # predict DV_T1 by MED1_T1

dCOLL_EFF_m ~ b1_d*dCOGN_ALT_m         # predict change MED1 by change IV
dCOLL_EFF_m ~ COGN_ALT_m_T1           # predict change MED1 by IV_T1 
COLL_EFF_m_T1 ~ COGN_ALT_m_T1         # predict MED1_T1 by IV_T1

first_indirect:= a1_d*b1_d        # estimate indirect effect


## 5.2 Second mediator

dCAI_m ~ a2_d*dMOV_ID_m         # predict change DV by change MED2
dCAI_m ~ MOV_ID_m_T1           # predict change DV by MED2_T1 
CAI_m_T1 ~ MOV_ID_m_T1         # predict DV_T1 by MED2_T1

dMOV_ID_m ~ b2_d*dCOGN_ALT_m         # predict change MED2 by change IV
dMOV_ID_m ~ COGN_ALT_m_T1           # predict change MED2 by IV_T1 
MOV_ID_m_T1 ~ COGN_ALT_m_T1         # predict MED2_T1 by IV_T1

second_indirect:= a2_d*b2_d        # estimate indirect effect


## 5.3 Covariance of mediators

COLL_EFF_m_T1 ~~ MOV_ID_m_T1      # covary MED1_T1 with MED2_T1
dCOLL_EFF_m ~~ dMOV_ID_m          # covary change MED1 with change MED2


## 5.4 Direct path

CAI_m_T1 ~ COGN_ALT_m_T1        # predict DV_T1 by IV_T1
dCAI_m ~ COGN_ALT_m_T1        # predict change DV by IV_T1
dCAI_m ~ c_d*dCOGN_ALT_m        # predict change DV by change IV

direct:= c_d                    # estimate direct effect


## 5.4 Total effect

total:= c_d + (a1_d*b1_d) + (a2_d*b2_d)

'


# Model for T3-T1-data
MILCS_PM_T3_T1 <- '

# 1 DV (ENDOGENOUS): CAI

## 1.1 Measurement model

CAI_T1 =~ 1*CAI_i1_T1 + a1*CAI_i2_T1 + b1*CAI_i3_T1    # constrain factor loadings on indicator ... at ...
CAI_T3 =~ 1*CAI_i1_T3 + a1*CAI_i2_T3 + b1*CAI_i3_T3


CAI_i1_T1 + CAI_i1_T3 ~ 0*1                  # fix intercept of first indicator at T1 and T3 to 0
CAI_i2_T1 + CAI_i2_T3  ~ d1*1                # constrain intercept of second indicator at T1 and T3 to be equal
CAI_i3_T1 + CAI_i3_T3  ~ e1*1                # constrain intercept of third indicator at T1 and T3 to be equal


CAI_i1_T1 ~~ aa1*CAI_i1_T1                   # constrain residual variance on indicator ... at ...
CAI_i1_T3 ~~ aa1*CAI_i1_T3   

CAI_i2_T1 ~~ bb1*CAI_i2_T1   
CAI_i2_T3 ~~ bb1*CAI_i2_T3

CAI_i3_T1 ~~ cc1*CAI_i3_T1   
CAI_i3_T3 ~~ cc1*CAI_i3_T3


CAI_i1_T1 ~~ CAI_i1_T3                  # allow residual covariance on indicator ... between T1 and T3
CAI_i2_T1 ~~ CAI_i2_T3
CAI_i3_T1 ~~ CAI_i3_T3


## 1.2 Change Score

CAI_T3 ~ 1*CAI_T1     # regress T3 perfectly on T1
dCAI =~ 1*CAI_T3      # define the latent change score factor as measured perfectly by T3
CAI_T3 ~~ 0*CAI_T3    # fix the variance of T3 to 0
CAI_T3 ~ 0*1               # fix the intercept of T3 to 0

dCAI ~ 1                   # estimate the intercept of the change score 
CAI_T1 ~ 1                  # estimate the intercept of T1 
dCAI ~~ dCAI           # estimate the Variance of the change scores 
CAI_T1 ~~ CAI_T1       # estimate the Variance of T1 
dCAI ~ CAI_T1          # predict change score by T1


# 2 IV (EXOGENOUS): COGN_ALT

## 2.1 Measurement model

COGN_ALT_T1 =~ 1*COGN_ALT_i1_T1 + a2*COGN_ALT_i2_T1 + b2*COGN_ALT_i3_T1    # constrain factor loadings on indicator ... at ...
COGN_ALT_T3 =~ 1*COGN_ALT_i1_T3 + a2*COGN_ALT_i2_T3 + b2*COGN_ALT_i3_T3


COGN_ALT_i1_T1 + COGN_ALT_i1_T3 ~ 0*1                  # fix intercept of first indicator at T1 and T3 to 0
COGN_ALT_i2_T1 + COGN_ALT_i2_T3  ~ d2*1                # constrain intercept of second indicator at T1 and T3 to be equal
COGN_ALT_i3_T1 + COGN_ALT_i3_T3  ~ e2*1                # constrain intercept of third indicator at T1 and T3 to be equal


COGN_ALT_i1_T1 ~~ aa2*COGN_ALT_i1_T1                   # constrain residual variance on indicator ... at ...
COGN_ALT_i1_T3 ~~ aa2*COGN_ALT_i1_T3   

COGN_ALT_i2_T1 ~~ bb2*COGN_ALT_i2_T1   
COGN_ALT_i2_T3 ~~ bb2*COGN_ALT_i2_T3

COGN_ALT_i3_T1 ~~ cc2*COGN_ALT_i3_T1   
COGN_ALT_i3_T3 ~~ cc2*COGN_ALT_i3_T3


COGN_ALT_i1_T1 ~~ COGN_ALT_i1_T3                      # allow residual covariance on indicator ... between T1 and T3
COGN_ALT_i2_T1 ~~ COGN_ALT_i2_T3
COGN_ALT_i3_T1 ~~ COGN_ALT_i3_T3


## 2.2 Change Score

COGN_ALT_T3 ~ 1*COGN_ALT_T1     # regress T3 perfectly on T1
dCOGN_ALT =~ 1*COGN_ALT_T3      # define the latent change score factor as measured perfectly by T3
COGN_ALT_T3 ~~ 0*COGN_ALT_T3    # fix the variance of T3 to 0
COGN_ALT_T3 ~ 0*1               # fix the intercept of T3 to 0

dCOGN_ALT ~ 1                   # estimate the intercept of the change score 
COGN_ALT_T1 ~ 1                  # estimate the intercept of T1 
dCOGN_ALT ~~ dCOGN_ALT           # estimate the Variance of the change scores 
COGN_ALT_T1 ~~ COGN_ALT_T1       # estimate the Variance of T1 
dCOGN_ALT ~ COGN_ALT_T1          # predict change score by T1


# 3 MED 1 (ENDOGENOUS): COLL_EFF

## 3.1 Measurement model

COLL_EFF_T1 =~ 1*COLL_EFF_i1_T1 + a3*COLL_EFF_i2_T1 + b3*COLL_EFF_i3_T1    # constrain factor loadings on indicator ... at ...
COLL_EFF_T3 =~ 1*COLL_EFF_i1_T3 + a3*COLL_EFF_i2_T3 + b3*COLL_EFF_i3_T3


COLL_EFF_i1_T1 + COLL_EFF_i1_T3 ~ 0*1                  # fix intercept of first indicator at T1 and T3 to 0
COLL_EFF_i2_T1 + COLL_EFF_i2_T3  ~ d3*1                # constrain intercept of second indicator at T1 and T3 to be equal
COLL_EFF_i3_T1 + COLL_EFF_i3_T3  ~ e3*1                # constrain intercept of third indicator at T1 and T3 to be equal


COLL_EFF_i1_T1 ~~ aa3*COLL_EFF_i1_T1                   # constrain residual variance on indicator ... at ...
COLL_EFF_i1_T3 ~~ aa3*COLL_EFF_i1_T3   

COLL_EFF_i2_T1 ~~ bb3*COLL_EFF_i2_T1   
COLL_EFF_i2_T3 ~~ bb3*COLL_EFF_i2_T3

COLL_EFF_i3_T1 ~~ cc3*COLL_EFF_i3_T1   
COLL_EFF_i3_T3 ~~ cc3*COLL_EFF_i3_T3


COLL_EFF_i1_T1 ~~ COLL_EFF_i1_T3                  # allow residual covariance on indicator ... between T1 and T3
COLL_EFF_i2_T1 ~~ COLL_EFF_i2_T3
COLL_EFF_i3_T1 ~~ COLL_EFF_i3_T3


## 3.2 Change Score

COLL_EFF_T3 ~ 1*COLL_EFF_T1     # regress T3 perfectly on T1
dCOLL_EFF =~ 1*COLL_EFF_T3      # define the latent change score factor as measured perfectly by T3
COLL_EFF_T3 ~~ 0*COLL_EFF_T3    # fix the variance of T3 to 0
COLL_EFF_T3 ~ 0*1               # fix the intercept of T3 to 0

dCOLL_EFF ~ 1                   # estimate the intercept of the change score 
COLL_EFF_T1 ~ 1                  # estimate the intercept of T1 
dCOLL_EFF ~~ dCOLL_EFF           # estimate the Variance of the change scores 
COLL_EFF_T1 ~~ COLL_EFF_T1       # estimate the Variance of T1 
dCOLL_EFF ~ COLL_EFF_T1          # predict change score by T1


# 4 MED 2 (ENDOGENOUS): MOV_ID

## 4.1 Measurement model

MOV_ID_T1 =~ 1*MOV_ID_i1_T1 + a4*MOV_ID_i2_T1 + b4*MOV_ID_i3_T1    # constrain factor loadings on indicator ... at ...
MOV_ID_T3 =~ 1*MOV_ID_i1_T3 + a4*MOV_ID_i2_T3 + b4*MOV_ID_i3_T3


MOV_ID_i1_T1 + MOV_ID_i1_T3 ~ 0*1                  # fix intercept of first indicator at T1 and T3 to 0
MOV_ID_i2_T1 + MOV_ID_i2_T3  ~ d4*1                # constrain intercept of second indicator at T1 and T3 to be equal
MOV_ID_i3_T1 + MOV_ID_i3_T3  ~ e4*1                # constrain intercept of third indicator at T1 and T3 to be equal


MOV_ID_i1_T1 ~~ aa4*MOV_ID_i1_T1                   # constrain residual variance on indicator ... at ...
MOV_ID_i1_T3 ~~ aa4*MOV_ID_i1_T3   

MOV_ID_i2_T1 ~~ bb4*MOV_ID_i2_T1   
MOV_ID_i2_T3 ~~ bb4*MOV_ID_i2_T3

MOV_ID_i3_T1 ~~ cc4*MOV_ID_i3_T1   
MOV_ID_i3_T3 ~~ cc4*MOV_ID_i3_T3


MOV_ID_i1_T1 ~~ MOV_ID_i1_T3                  # allow residual covariance on indicator ... between T1 and T3
MOV_ID_i2_T1 ~~ MOV_ID_i2_T3
MOV_ID_i3_T1 ~~ MOV_ID_i3_T3


## 4.2 Change Score

MOV_ID_T3 ~ 1*MOV_ID_T1     # regress T3 perfectly on T1
dMOV_ID =~ 1*MOV_ID_T3      # define the latent change score factor as measured perfectly by T3
MOV_ID_T3 ~~ 0*MOV_ID_T3    # fix the variance of T3 to 0
MOV_ID_T3 ~ 0*1               # fix the intercept of T3 to 0

dMOV_ID ~ 1                   # estimate the intercept of the change score 
MOV_ID_T1 ~ 1                  # estimate the intercept of T1 
dMOV_ID ~~ dMOV_ID           # estimate the Variance of the change scores 
MOV_ID_T1 ~~ MOV_ID_T1       # estimate the Variance of T1 
dMOV_ID ~ MOV_ID_T1          # predict change score by T1


# 5 PATH MODEL

## 5.1 First mediator

dCAI ~ a1_d*dCOLL_EFF         # predict change DV by change MED
dCAI ~ COLL_EFF_T1           # predict change by MED_T1 
CAI_T1 ~ COLL_EFF_T1         # predict DV_T1 by MED_T1

dCOLL_EFF ~ b1_d*dCOGN_ALT         # predict change MED by change IV
dCOLL_EFF ~ COGN_ALT_T1           # predict change MED by IV_T1 
COLL_EFF_T1 ~ COGN_ALT_T1         # predict MED_T1 by MED_T1

P1_indirect:= a1_d*b1_d        # estimate indirect effect


## 5.2 Second mediator

dCAI ~ a2_d*dMOV_ID         # predict change DV by change MED
dCAI ~ MOV_ID_T1           # predict change by MED_T1 
CAI_T1 ~ MOV_ID_T1         # predict DV_T1 by MED_T1

dMOV_ID ~ b2_d*dCOGN_ALT         # predict change MED by change IV
dMOV_ID ~ COGN_ALT_T1           # predict change MED by IV_T1 
MOV_ID_T1 ~ COGN_ALT_T1         # predict MED_T1 by MED_T1

P2_indirect:= a2_d*b2_d        # estimate indirect effect


## 5.3 Covariance of mediators

COLL_EFF_T1 ~~ MOV_ID_T1      # covary MED1_T1 with MED2_T1
dCOLL_EFF ~~ dMOV_ID          # covary change MED1 with change MED2


## 5.4 Direct path

CAI_T1 ~ COGN_ALT_T1        # predict DV_T1 by IV_T1
dCAI ~ COGN_ALT_T1          # predict change DV by IV_T1
dCAI ~ c_d*dCOGN_ALT        # predict change DV by change IV


## 5.5 Total effects

total:= c_d + (a1_d*b1_d) + (a2_d*b2_d)      # estimate total effect

'


SILCS_PM_T2_T1 <- '

# 1 DV (ENDOGENOUS): CAI

CAI_m_T2 ~ 1*CAI_m_T1     # regress T2 perfectly on T1
dCAI_m =~ 1*CAI_m_T2      # define the latent change score factor as measured perfectly by T2
CAI_m_T2 ~~ 0*CAI_m_T2    # fix the variance of T2 to 0
CAI_m_T2 ~ 0*1               # fix the intercept of T2 to 0

dCAI_m ~ 1                   # estimate the intercept of the change score 
CAI_m_T1 ~ 1                  # estimate the intercept of T1 
dCAI_m ~~ dCAI_m           # estimate the Variance of the change scores 
CAI_m_T1 ~~ CAI_m_T1       # estimate the Variance of T1 
dCAI_m ~ CAI_m_T1          # predict change score by T1


# 2 IV (EXOGENOUS): COGN_ALT

COGN_ALT_m_T2 ~ 1*COGN_ALT_m_T1     # regress T2 perfectly on T1
dCOGN_ALT_m =~ 1*COGN_ALT_m_T2      # define the latent change score factor as measured perfectly by T2
COGN_ALT_m_T2 ~~ 0*COGN_ALT_m_T2    # fix the variance of T2 to 0
COGN_ALT_m_T2 ~ 0*1               # fix the intercept of T2 to 0

dCOGN_ALT_m ~ 1                   # estimate the intercept of the change score 
COGN_ALT_m_T1 ~ 1                  # estimate the intercept of T1 
dCOGN_ALT_m ~~ dCOGN_ALT_m           # estimate the Variance of the change scores 
COGN_ALT_m_T1 ~~ COGN_ALT_m_T1       # estimate the Variance of T1 
dCOGN_ALT_m ~ COGN_ALT_m_T1          # predict change score by T1


# 3 MED 1 (ENDOGENOUS): COLL_EFF

COLL_EFF_m_T2 ~ 1*COLL_EFF_m_T1     # regress T2 perfectly on T1
dCOLL_EFF_m =~ 1*COLL_EFF_m_T2      # define the latent change score factor as measured perfectly by T2
COLL_EFF_m_T2 ~~ 0*COLL_EFF_m_T2    # fix the variance of T2 to 0
COLL_EFF_m_T2 ~ 0*1               # fix the intercept of T2 to 0

dCOLL_EFF_m ~ 1                   # estimate the intercept of the change score 
COLL_EFF_m_T1 ~ 1                  # estimate the intercept of T1 
dCOLL_EFF_m ~~ dCOLL_EFF_m           # estimate the Variance of the change scores 
COLL_EFF_m_T1 ~~ COLL_EFF_m_T1       # estimate the Variance of T1 
dCOLL_EFF_m ~ COLL_EFF_m_T1          # predict change score by T1


# 4 MED 2 (ENDOGENOUS): MOV_ID

MOV_ID_m_T2 ~ 1*MOV_ID_m_T1     # regress T2 perfectly on T1
dMOV_ID_m =~ 1*MOV_ID_m_T2      # define the latent change score factor as measured perfectly by T2
MOV_ID_m_T2 ~~ 0*MOV_ID_m_T2    # fix the variance of T2 to 0
MOV_ID_m_T2 ~ 0*1               # fix the intercept of T2 to 0

dMOV_ID_m ~ 1                   # estimate the intercept of the change score 
MOV_ID_m_T1 ~ 1                  # estimate the intercept of T1 
dMOV_ID_m ~~ dMOV_ID_m           # estimate the Variance of the change scores 
MOV_ID_m_T1 ~~ MOV_ID_m_T1       # estimate the Variance of T1 
dMOV_ID_m ~ MOV_ID_m_T1          # predict change score by T1


# 5 PATH MODEL

## 5.1 First mediator

dCAI_m ~ a1_d*dCOLL_EFF_m         # predict change DV by change MED1
dCAI_m ~ COLL_EFF_m_T1           # predict change DV by MED1_T1 
CAI_m_T1 ~ COLL_EFF_m_T1         # predict DV_T1 by MED1_T1

dCOLL_EFF_m ~ b1_d*dCOGN_ALT_m         # predict change MED1 by change IV
dCOLL_EFF_m ~ COGN_ALT_m_T1           # predict change MED1 by IV_T1 
COLL_EFF_m_T1 ~ COGN_ALT_m_T1         # predict MED1_T1 by IV_T1

first_indirect:= a1_d*b1_d        # estimate indirect effect


## 5.2 Second mediator

dCAI_m ~ a2_d*dMOV_ID_m         # predict change DV by change MED2
dCAI_m ~ MOV_ID_m_T1           # predict change DV by MED2_T1 
CAI_m_T1 ~ MOV_ID_m_T1         # predict DV_T1 by MED2_T1

dMOV_ID_m ~ b2_d*dCOGN_ALT_m         # predict change MED2 by change IV
dMOV_ID_m ~ COGN_ALT_m_T1           # predict change MED2 by IV_T1 
MOV_ID_m_T1 ~ COGN_ALT_m_T1         # predict MED2_T1 by IV_T1

second_indirect:= a2_d*b2_d        # estimate indirect effect


## 5.3 Covariance of mediators

COLL_EFF_m_T1 ~~ MOV_ID_m_T1      # covary MED1_T1 with MED2_T1
dCOLL_EFF_m ~~ dMOV_ID_m          # covary change MED1 with change MED2


## 5.4 Direct path

CAI_m_T1 ~ COGN_ALT_m_T1        # predict DV_T1 by IV_T1
dCAI_m ~ COGN_ALT_m_T1        # predict change DV by IV_T1
dCAI_m ~ c_d*dCOGN_ALT_m        # predict change DV by change IV

direct:= c_d                    # estimate direct effect


## 5.4 Total effect

total:= c_d + (a1_d*b1_d) + (a2_d*b2_d)


'


#### Step 3: Extract estimates for different datasets as input for power analyses ####


# extract estimates KC T2-T1
fit_MILCS_PM_T2_T1_KC <- lavaan(MILCS_PM_T2_T1, data=data_KC, estimator='mlr', fixed.x=FALSE)
est_fit_MILCS_PM_T2_T1_KC <- parameterEstimates(fit_MILCS_PM_T2_T1_KC)
write.table(est_fit_MILCS_PM_T2_T1_KC, file="est_fit_MILCS_PM_T2_T1_KC.csv", sep= "\t", dec = ".", row.names=FALSE)

# extract estimates ZfA T2-T1
fit_MILCS_PM_T2_T1_ZfA <- lavaan(MILCS_PM_T2_T1, data=data_ZfA, estimator='mlr', fixed.x=FALSE)
est_fit_MILCS_PM_T2_T1_ZfA <- parameterEstimates(fit_MILCS_PM_T2_T1_ZfA)
write.table(est_fit_MILCS_PM_T2_T1_ZfA, file="est_fit_MILCS_PM_T2_T1_ZfA.csv", sep= "\t", dec = ".", row.names=FALSE)

# extract estimates KC T3-T1
fit_MILCS_PM_T3_T1_KC <- lavaan(MILCS_PM_T3_T1, data=data_KC, estimator='mlr', fixed.x=FALSE)
est_fit_MILCS_PM_T3_T1_KC <- parameterEstimates(fit_MILCS_PM_T3_T1_KC)
write.table(est_fit_MILCS_PM_T3_T1_KC, file="est_fit_MILCS_PM_T3_T1_KC.csv", sep= "\t", dec = ".", row.names=FALSE)

# extract estimates ZfA T3-T1
fit_MILCS_PM_T3_T1_ZfA <- lavaan(MILCS_PM_T3_T1, data=data_ZfA, estimator='mlr', fixed.x=FALSE)
est_fit_MILCS_PM_T3_T1_ZfA <- parameterEstimates(fit_MILCS_PM_T3_T1_ZfA)
write.table(est_fit_MILCS_PM_T3_T1_ZfA, file="est_fit_MILCS_PM_T3_T1_ZfA.csv", sep= "\t", dec = ".", row.names=FALSE)


# extract estimates combined data (T2-T1) 
fit_SILCS_PM_T2_T1_combined <- lavaan(SILCS_PM_T2_T1, data=data_combined, estimator='mlr', fixed.x=FALSE)
est_fit_SILCS_PM_T2_T1_combined <- parameterEstimates(fit_SILCS_PM_T2_T1_combined)
write.table(est_fit_SILCS_PM_T2_T1_combined, file="est_fit_SILCS_PM_T2_T1_combined.csv", sep= "\t", dec = ".", row.names=FALSE)


#### Step 4: Insert model and estimates into power analyses with pwrSEM ####

# 4.1 Either download the code of the shiny app and run it in R or use the app online https://yilinandrewang.shinyapps.io/pwrSEM/
# 4.2 Specify or, to be more precise, copy model as defined above Step 1 into app (has to be a version of the model without constraints, otherwise pwrSEM cannot run model)
# 4.3 Fix first factor loadings
# 4.5 Not important: Visualize model with app
# 4.6 Insert extracted parameters from fitted model as extracted in step 3 (and estimated in step 2)
# 4.7 Select effects for targeted power analyses:
# 1 Relevant regression effects: a1_d & a2_d (change in MED by change IV); b1_d & b2_d (change in DV by change in MED)
# 2 Indirect effect
# 3 Direct effect
# 4 Total effect
# 4.4 Set sample sizes:
# N (KC_T1-T2) = 169; N (KC_T1-T3) = 97
# N (ZfA_T1-T2) = 273; N (ZfA_T1-T3) = 186
# N (combined sample) = 442
# 4.5 Set number of simulations to 1000
# 4.6 Run monte carlo simulated power analysis and interpret results
