# Supplementary material for: From imagination to activism: Cognitive alternatives motivate commitment to activism through identification with social movements and collective efficacy
Source: Br J Soc Psychol. 2024 Nov 15;64(1):e12811. doi: 10.1111/bjso.12811 (PMC11590046; doi:10.1111/bjso.12811)
Supplement: Supplementary file 1 — Data S1. [file BJSO-64-0-s001.zip › Supp 2 main analyses and data/r-scripts analyses/4_LCS_MED_pooled_data.R]

#### load packages ####

library(haven)
library(lavaan)
library(tidySEM)
library(dplyr)
library(MOTE)
library(rempsyc)
library(sjmisc)


#### read data for merge ####

data_KC <- haven::read_sav(
  "...")  # <-- specify file path

data_ZfA <- haven::read_sav(
  "...")  # <-- specify file path


#### prepare data for merge #### 

############# KC

# reduce data sets to variables for analysis
data_KC_merge <- data_KC[ ,c(
  'COGN_ALT_m_T1', 'COGN_ALT_m_T2',
  'CAI_m_T1', 'CAI_m_T2',
  'MOV_ID_m_T1', 'MOV_ID_m_T2',
  'COLL_EFF_m_T1', 'COLL_EFF_m_T2'
)]

# subset to exclude missing values
data_KC_merge <- subset(data_KC_merge,
                        COGN_ALT_m_T1 >= 1 & COGN_ALT_m_T2 >= 1 &
                          CAI_m_T1 >= 1 & CAI_m_T2 >= 1 &
                          MOV_ID_m_T1 >= 1 & MOV_ID_m_T2 >= 1 &
                          COLL_EFF_m_T1 >= 1 & COLL_EFF_m_T2 >= 1
)

# standardise variables
data_KC_merge <- data_KC_merge %>% mutate_all(~(scale(.) %>% as.vector))


############# ZfA

# reduce data sets to variables for analysis
data_ZfA_merge <- data_ZfA[ ,c(
  'COGN_ALT_m_T1', 'COGN_ALT_m_T2',
  'CAI_m_T1', 'CAI_m_T2',
  'MOV_ID_m_T1', 'MOV_ID_m_T2',
  'COLL_EFF_m_T1', 'COLL_EFF_m_T2'
)]

# subset to exclude missing values
data_ZfA_merge <- subset(data_ZfA_merge,
                        COGN_ALT_m_T1 >= 1 & COGN_ALT_m_T2 >= 1 &
                          CAI_m_T1 >= 1 & CAI_m_T2 >= 1 &
                          MOV_ID_m_T1 >= 1 & MOV_ID_m_T2 >= 1 &
                          COLL_EFF_m_T1 >= 1 & COLL_EFF_m_T2 >= 1
)

# standardise variables
data_ZfA_merge <- data_ZfA_merge %>% mutate_all(~(scale(.) %>% as.vector))


#### merge KC & ZfA datasets ####
data_KC_merge$data = "KC"
data_ZfA_merge$data = "ZfA"

data_combined <- add_rows(data_KC_merge, data_ZfA_merge)
#write_sav(data_combined, "data_combined.sav")


#### Latent change score parallel mediation: COGN_ALT --> COLL_EFF & MOV_ID --> CAI ####


SILCS_PM <- '

# 1 DV (ENDOGENOUS): CAI

CAI_m_T2 ~ 1*CAI_m_T1     # regress T2 perfectly on T1
dCAI_m =~ 1*CAI_m_T2      # define the latent change score factor as measured perfectly by T2
CAI_m_T2 ~~ 0*CAI_m_T2    # fix the variance of T2 to 0
CAI_m_T2 ~ 0*1               # fix the intercept of T2 to 0

dCAI_m ~ 1                   # estimate the intercept of the change score 
CAI_m_T1 ~ 1                  # estimate the intercept of T1 
dCAI_m ~~ dCAI_m           # estimate the Variance of the change scores 
CAI_m_T1 ~~ CAI_m_T1       # estimate the Variance of T1 
dCAI_m ~ CAI_m_T1          # predict change score by T1


# 2 IV (EXOGENOUS): COGN_ALT

COGN_ALT_m_T2 ~ 1*COGN_ALT_m_T1     # regress T2 perfectly on T1
dCOGN_ALT_m =~ 1*COGN_ALT_m_T2      # define the latent change score factor as measured perfectly by T2
COGN_ALT_m_T2 ~~ 0*COGN_ALT_m_T2    # fix the variance of T2 to 0
COGN_ALT_m_T2 ~ 0*1               # fix the intercept of T2 to 0

dCOGN_ALT_m ~ 1                   # estimate the intercept of the change score 
COGN_ALT_m_T1 ~ 1                  # estimate the intercept of T1 
dCOGN_ALT_m ~~ dCOGN_ALT_m           # estimate the Variance of the change scores 
COGN_ALT_m_T1 ~~ COGN_ALT_m_T1       # estimate the Variance of T1 
dCOGN_ALT_m ~ COGN_ALT_m_T1          # predict change score by T1


# 3 MED 1 (ENDOGENOUS): COLL_EFF

COLL_EFF_m_T2 ~ 1*COLL_EFF_m_T1     # regress T2 perfectly on T1
dCOLL_EFF_m =~ 1*COLL_EFF_m_T2      # define the latent change score factor as measured perfectly by T2
COLL_EFF_m_T2 ~~ 0*COLL_EFF_m_T2    # fix the variance of T2 to 0
COLL_EFF_m_T2 ~ 0*1               # fix the intercept of T2 to 0

dCOLL_EFF_m ~ 1                   # estimate the intercept of the change score 
COLL_EFF_m_T1 ~ 1                  # estimate the intercept of T1 
dCOLL_EFF_m ~~ dCOLL_EFF_m           # estimate the Variance of the change scores 
COLL_EFF_m_T1 ~~ COLL_EFF_m_T1       # estimate the Variance of T1 
dCOLL_EFF_m ~ COLL_EFF_m_T1          # predict change score by T1


# 4 MED 2 (ENDOGENOUS): MOV_ID

MOV_ID_m_T2 ~ 1*MOV_ID_m_T1     # regress T2 perfectly on T1
dMOV_ID_m =~ 1*MOV_ID_m_T2      # define the latent change score factor as measured perfectly by T2
MOV_ID_m_T2 ~~ 0*MOV_ID_m_T2    # fix the variance of T2 to 0
MOV_ID_m_T2 ~ 0*1               # fix the intercept of T2 to 0

dMOV_ID_m ~ 1                   # estimate the intercept of the change score 
MOV_ID_m_T1 ~ 1                  # estimate the intercept of T1 
dMOV_ID_m ~~ dMOV_ID_m           # estimate the Variance of the change scores 
MOV_ID_m_T1 ~~ MOV_ID_m_T1       # estimate the Variance of T1 
dMOV_ID_m ~ MOV_ID_m_T1          # predict change score by T1


# 5 PATH MODEL

## 5.1 First mediator

dCAI_m ~ a1_d*dCOLL_EFF_m         # predict change DV by change MED1
dCAI_m ~ COLL_EFF_m_T1           # predict change DV by MED1_T1 
CAI_m_T1 ~ COLL_EFF_m_T1         # predict DV_T1 by MED1_T1

dCOLL_EFF_m ~ b1_d*dCOGN_ALT_m         # predict change MED1 by change IV
dCOLL_EFF_m ~ COGN_ALT_m_T1           # predict change MED1 by IV_T1 
COLL_EFF_m_T1 ~ COGN_ALT_m_T1         # predict MED1_T1 by IV_T1

P1_indirect:= a1_d*b1_d        # estimate indirect effect


## 5.2 Second mediator

dCAI_m ~ a2_d*dMOV_ID_m         # predict change DV by change MED2
dCAI_m ~ MOV_ID_m_T1           # predict change DV by MED2_T1 
CAI_m_T1 ~ MOV_ID_m_T1         # predict DV_T1 by MED2_T1

dMOV_ID_m ~ b2_d*dCOGN_ALT_m         # predict change MED2 by change IV
dMOV_ID_m ~ COGN_ALT_m_T1           # predict change MED2 by IV_T1 
MOV_ID_m_T1 ~ COGN_ALT_m_T1         # predict MED2_T1 by IV_T1

P2_indirect:= a2_d*b2_d        # estimate indirect effect


## 5.3 Covariance of mediators

COLL_EFF_m_T1 ~~ MOV_ID_m_T1      # covary MED1_T1 with MED2_T1
dCOLL_EFF_m ~~ dMOV_ID_m          # covary change MED1 with change MED2


## 5.4 Direct path

CAI_m_T1 ~ COGN_ALT_m_T1        # predict DV_T1 by IV_T1
dCAI_m ~ COGN_ALT_m_T1        # predict change DV by IV_T1
dCAI_m ~ c_d*dCOGN_ALT_m        # predict change DV by change IV


'

fit_SILCS_PM_MLR <- lavaan(SILCS_PM, data=data_combined, estimator='mlr', fixed.x=FALSE)
summary(fit_SILCS_PM_MLR, fit.measures=TRUE, standardized=TRUE, rsq=TRUE)


# Plot Model
## Specify layout of plot
PM_layout <- get_layout(NA     , NA    , NA     , NA    , NA      , "dCOLL_EFF_m", NA      , NA     , NA     , NA     , NA     , 
                        NA     , "dCOGN_ALT_m"  , NA     , NA    , NA      , NA    , NA      , NA     , NA     , NA     , "dCAI_m"   ,
                        NA     , NA    ,NA      , NA    , NA      , "dMOV_ID_m", NA      , NA     , NA     , NA     , NA     ,
                        rows = 3)
## Make plot
prepare_graph(model = fit_SILCS_PM_MLR, layout=PM_layout) %>% # specifies layout
  
  edit_graph({ label = paste(est_sig_std)}, element="edges") %>% # standardised beta (instead of uncorrected estimates)
  
  plot() # plot command


# Model parameter output
## select parameter estimates of relationships among latent change scores
parameterEstimates_LCS <- parameterEstimates(fit_SILCS_PM_MLR, standardized = TRUE)
parameterEstimates_LCS <- filter(parameterEstimates_LCS, lhs %in% c("dCAI_m", "dCOGN_ALT_m",  "dCOLL_EFF_m", "dMOV_ID_m") &
                                   rhs %in% c("dCAI_m", "dCOGN_ALT_m",  "dCOLL_EFF_m", "dMOV_ID_m") &
                                   op %in% ("~")
)

## select parameter estimates of relationships among baseline values (T1) and latent change scores
parameterEstimates_LCS_T1 <- parameterEstimates(fit_SILCS_PM_MLR, standardized = TRUE)
parameterEstimates_LCS_T1 <- filter(parameterEstimates_LCS_T1, lhs %in% c("dCAI_m", "dCOGN_ALT_m",  "dCOLL_EFF_m", "dMOV_ID_m") &
                                      rhs %in% c("CAI_T1_m", "COGN_ALT_T1_m",  "COLL_EFF_T1_m", "MOV_ID_T1_m") &
                                      op %in% ("~")
)

## select parameter estimates of relationships among baseline values (T1)
parameterEstimates_T1 <- parameterEstimates(fit_SILCS_PM_MLR, standardized = TRUE)
parameterEstimates_T1 <- filter(parameterEstimates_T1, lhs %in% c("CAI_T1_m", "COGN_ALT_T1_m",  "COLL_EFF_T1_m", "MOV_ID_T1_m") &
                                  rhs %in% c("CAI_T1_m", "COGN_ALT_T1_m",  "COLL_EFF_T1_m", "MOV_ID_T1_m") &
                                  op %in% ("~")
)

## merge and export relevant parameter estimates for publication
est_SILCS_PM_T2_T1_combined <- add_rows(parameterEstimates_LCS, parameterEstimates_LCS_T1, parameterEstimates_T1)
est_SILCS_PM_T2_T1_combined <- est_SILCS_PM_T2_T1_combined[, c("lhs", "rhs", "est", "se", "pvalue", "ci.lower", "ci.upper", "std.all")]
est_SILCS_PM_T2_T1_combined # <- display output

## display for copy-paste
names(est_SILCS_PM_T2_T1_combined) <- c("Dep", "Pred", "b", "SE", "p", "CI_lower", "CI_upper", "B")
est_SILCS_PM_T2_T1_combined_table <- nice_table(est_SILCS_PM_T2_T1_combined)
#print(est_SILCS_PM_T2_T1_combined_table, preview = "docx") # <- display output for copy-paste


# Indirect effects with bias-corrected bootstrap procedure
set.seed(1234)
fit_SILCS_PM_ML <- lavaan(SILCS_PM, data=data_combined, estimator='ml', fixed.x=FALSE, se = "bootstrap", bootstrap = 1000, group = "data")
est_boot_SILCS_PM_T2_T1_combined <-  parameterestimates(fit_SILCS_PM_ML, boot.ci.type = "bca.simple", standardized = TRUE)
est_boot_SILCS_PM_T2_T1_combined <- filter(est_boot_SILCS_PM_T2_T1_combined, lhs %in% c("P1_indirect", "P2_indirect"))
est_boot_SILCS_PM_T2_T1_combined <- est_boot_SILCS_PM_T2_T1_combined[, c("label", "est", "se", "pvalue", "ci.lower", "ci.upper", "std.all")]
est_boot_SILCS_PM_T2_T1_combined # <- display relevant output

## display for copy-paste
names(est_boot_SILCS_PM_T2_T1_combined) <- c("label", "b", "SE", "p", "CI_lower", "CI_upper", "B")
est_boot_SILCS_PM_T2_T1_combined_table <- nice_table(est_boot_SILCS_PM_T2_T1_combined)
#print(est_boot_SILCS_PM_T2_T1_combined_table, preview = "docx") # <- display output for copy-paste
