# Supplementary material for: From imagination to activism: Cognitive alternatives motivate commitment to activism through identification with social movements and collective efficacy
Source: Br J Soc Psychol. 2024 Nov 15;64(1):e12811. doi: 10.1111/bjso.12811 (PMC11590046; doi:10.1111/bjso.12811)
Supplement: Supplementary file 1 — Data S1. [file BJSO-64-0-s001.zip › Supp 2 main analyses and data/r-scripts analyses/2_LCS_CORR_Study2.R]

#### load packages ####

library(haven)
library(lavaan)
library(tidySEM)
library(dplyr)
library(MOTE)
library(rempsyc)


#### read data for analyses ####
data_ZfA <- haven::read_sav(
  "...")  # <-- specify file path


#### LATENT CHANGE SCORE MODEL WITH CORRELATED CHANGE SCORES ####

#### T1 & T2 #### 


LCS_CORR_T1nT2 <- '

########## CAI: Measurement model

CAI_T1 =~ 1*CAI_i1_T1 + a1*CAI_i2_T1 + b1*CAI_i3_T1    # constrain factor loadings on indicator ... at ...
CAI_T2 =~ 1*CAI_i1_T2 + a1*CAI_i2_T2 + b1*CAI_i3_T2


CAI_i1_T1 + CAI_i1_T2 ~ 0*1                  # fix intercept of first indicator at T1 and T2 to 0
CAI_i2_T1 + CAI_i2_T2  ~ d1*1                # constrain intercept of second indicator at T1 and T2 to be equal
CAI_i3_T1 + CAI_i3_T2  ~ e1*1                # constrain intercept of third indicator at T1 and T2 to be equal


CAI_i1_T1 ~~ aa1*CAI_i1_T1                   # constrain residual variance on indicator ... at ...
CAI_i1_T2 ~~ aa1*CAI_i1_T2   

CAI_i2_T1 ~~ bb1*CAI_i2_T1   
CAI_i2_T2 ~~ bb1*CAI_i2_T2

CAI_i3_T1 ~~ cc1*CAI_i3_T1   
CAI_i3_T2 ~~ cc1*CAI_i3_T2


CAI_i1_T1 ~~ CAI_i1_T2                      # allow residual covariance on indicator ... between T1 and T2
CAI_i2_T1 ~~ CAI_i2_T2
CAI_i3_T1 ~~ CAI_i3_T2


########## CAI: Change Score

CAI_T2 ~ 1*CAI_T1     # regress T2 perfectly on T1
dCAI =~ 1*CAI_T2      # define the latent change score factor as measured perfectly by T2
CAI_T2 ~~ 0*CAI_T2    # fix the variance of T2 to 0
CAI_T2 ~ 0*1               # fix the intercept of T2 to 0

dCAI ~ 1                   # estimate the intercept of the change score 
CAI_T1 ~ 1                  # estimate the intercept of T1 
dCAI ~~ dCAI           # estimate the Variance of the change scores 
CAI_T1 ~~ CAI_T1       # estimate the Variance of T1 
dCAI ~ CAI_T1          # predict change score by T1


########## COGN_ALT: Measurement model

COGN_ALT_T1 =~ 1*COGN_ALT_i1_T1 + a2*COGN_ALT_i2_T1 + b2*COGN_ALT_i3_T1    # constrain factor loadings on indicator ... at ...
COGN_ALT_T2 =~ 1*COGN_ALT_i1_T2 + a2*COGN_ALT_i2_T2 + b2*COGN_ALT_i3_T2


COGN_ALT_i1_T1 + COGN_ALT_i1_T2 ~ 0*1                  # fix intercept of first indicator at T1 and T2 to 0
COGN_ALT_i2_T1 + COGN_ALT_i2_T2  ~ d2*1                # constrain intercept of second indicator at T1 and T2 to be equal
COGN_ALT_i3_T1 + COGN_ALT_i3_T2  ~ e2*1                # constrain intercept of third indicator at T1 and T2 to be equal


COGN_ALT_i1_T1 ~~ aa2*COGN_ALT_i1_T1                   # constrain residual variance on indicator ... at ...
COGN_ALT_i1_T2 ~~ aa2*COGN_ALT_i1_T2   

COGN_ALT_i2_T1 ~~ bb2*COGN_ALT_i2_T1   
COGN_ALT_i2_T2 ~~ bb2*COGN_ALT_i2_T2

COGN_ALT_i3_T1 ~~ cc2*COGN_ALT_i3_T1   
COGN_ALT_i3_T2 ~~ cc2*COGN_ALT_i3_T2


COGN_ALT_i1_T1 ~~ COGN_ALT_i1_T2                      # allow residual covariance on indicator ... between T1 and T2
COGN_ALT_i2_T1 ~~ COGN_ALT_i2_T2
COGN_ALT_i3_T1 ~~ COGN_ALT_i3_T2


########## COGN_ALT: Change Score

COGN_ALT_T2 ~ 1*COGN_ALT_T1     # regress T2 perfectly on T1
dCOGN_ALT =~ 1*COGN_ALT_T2      # define the latent change score factor as measured perfectly by T2
COGN_ALT_T2 ~~ 0*COGN_ALT_T2    # fix the variance of T2 to 0
COGN_ALT_T2 ~ 0*1               # fix the intercept of T2 to 0

dCOGN_ALT ~ 1                   # estimate the intercept of the change score 
COGN_ALT_T1 ~ 1                  # estimate the intercept of T1 
dCOGN_ALT ~~ dCOGN_ALT           # estimate the Variance of the change scores 
COGN_ALT_T1 ~~ COGN_ALT_T1       # estimate the Variance of T1 
dCOGN_ALT ~ COGN_ALT_T1          # predict change score by T1


########## COLL_EFF: Measurement Model

COLL_EFF_T1 =~ 1*COLL_EFF_i1_T1 + a3*COLL_EFF_i2_T1 + b3*COLL_EFF_i3_T1    # constrain factor loadings on indicator ... at ...
COLL_EFF_T2 =~ 1*COLL_EFF_i1_T2 + a3*COLL_EFF_i2_T2 + b3*COLL_EFF_i3_T2


COLL_EFF_i1_T1 + COLL_EFF_i1_T2 ~ 0*1                  # fix intercept of first indicator at T1 and T2 to 0
COLL_EFF_i2_T1 + COLL_EFF_i2_T2  ~ d3*1                # constrain intercept of second indicator at T1 and T2 to be equal
COLL_EFF_i3_T1 + COLL_EFF_i3_T2  ~ e3*1                # constrain intercept of third indicator at T1 and T2 to be equal


COLL_EFF_i1_T1 ~~ aa3*COLL_EFF_i1_T1                   # constrain residual variance on indicator ... at ...
COLL_EFF_i1_T2 ~~ aa3*COLL_EFF_i1_T2   

COLL_EFF_i2_T1 ~~ bb3*COLL_EFF_i2_T1   
COLL_EFF_i2_T2 ~~ bb3*COLL_EFF_i2_T2

COLL_EFF_i3_T1 ~~ cc3*COLL_EFF_i3_T1   
COLL_EFF_i3_T2 ~~ cc3*COLL_EFF_i3_T2


COLL_EFF_i1_T1 ~~ COLL_EFF_i1_T2                      # allow residual covariance on indicator ... between T1 and T2
COLL_EFF_i2_T1 ~~ COLL_EFF_i2_T2
COLL_EFF_i3_T1 ~~ COLL_EFF_i3_T2


########## COLL_EFF: Change score

COLL_EFF_T2 ~ 1*COLL_EFF_T1     # regress T2 perfectly on T1
dCOLL_EFF =~ 1*COLL_EFF_T2      # define the latent change score factor as measured perfectly by T2
COLL_EFF_T2 ~~ 0*COLL_EFF_T2    # fix the variance of T2 to 0
COLL_EFF_T2 ~ 0*1               # fix the intercept of T2 to 0

dCOLL_EFF ~ 1                   # estimate the intercept of the change score 
COLL_EFF_T1 ~ 1                  # estimate the intercept of T1 
dCOLL_EFF ~~ dCOLL_EFF           # estimate the Variance of the change scores 
COLL_EFF_T1 ~~ COLL_EFF_T1       # estimate the Variance of T1 
dCOLL_EFF ~ COLL_EFF_T1          # predict change score by T1


########## MOV_ID: Measurement model

MOV_ID_T1 =~ 1*MOV_ID_i1_T1 + a4*MOV_ID_i2_T1 + b4*MOV_ID_i3_T1    # constrain factor loadings on indicator ... at ...
MOV_ID_T2 =~ 1*MOV_ID_i1_T2 + a4*MOV_ID_i2_T2 + b4*MOV_ID_i3_T2


MOV_ID_i1_T1 + MOV_ID_i1_T2 ~ 0*1                  # fix intercept of first indicator at T1 and T2 to 0
MOV_ID_i2_T1 + MOV_ID_i2_T2  ~ d4*1                # constrain intercept of second indicator at T1 and T2 to be equal
MOV_ID_i3_T1 + MOV_ID_i3_T2  ~ e4*1                # constrain intercept of third indicator at T1 and T2 to be equal


MOV_ID_i1_T1 ~~ aa4*MOV_ID_i1_T1                   # constrain residual variance on indicator ... at ...
MOV_ID_i1_T2 ~~ aa4*MOV_ID_i1_T2   

MOV_ID_i2_T1 ~~ bb4*MOV_ID_i2_T1   
MOV_ID_i2_T2 ~~ bb4*MOV_ID_i2_T2

MOV_ID_i3_T1 ~~ cc4*MOV_ID_i3_T1   
MOV_ID_i3_T2 ~~ cc4*MOV_ID_i3_T2


MOV_ID_i1_T1 ~~ MOV_ID_i1_T2                      # allow residual covariance on indicator ... between T1 and T2
MOV_ID_i2_T1 ~~ MOV_ID_i2_T2
MOV_ID_i3_T1 ~~ MOV_ID_i3_T2


########## MOV_ID: Change score

MOV_ID_T2 ~ 1*MOV_ID_T1     # regress T2 perfectly on T1
dMOV_ID =~ 1*MOV_ID_T2      # define the latent change score factor as measured perfectly by T2
MOV_ID_T2 ~~ 0*MOV_ID_T2    # fix the variance of T2 to 0
MOV_ID_T2 ~ 0*1               # fix the intercept of T2 to 0

dMOV_ID ~ 1                   # estimate the intercept of the change score 
MOV_ID_T1 ~ 1                  # estimate the intercept of T1 
dMOV_ID ~~ dMOV_ID           # estimate the Variance of the change scores 
MOV_ID_T1 ~~ MOV_ID_T1       # estimate the Variance of T1 
dMOV_ID ~ MOV_ID_T1          # predict change score by T1


########## PART_EFF: Measurement model

PART_EFF_T1 =~ 1*PART_EFF_i1_T1 + a5*PART_EFF_i2_T1 + b5*PART_EFF_i3_T1    # constrain factor loadings on indicator ... at ...
PART_EFF_T2 =~ 1*PART_EFF_i1_T2 + a5*PART_EFF_i2_T2 + b5*PART_EFF_i3_T2


PART_EFF_i1_T1 + PART_EFF_i1_T2 ~ 0*1                  # fix intercept of first indicator at T1 and T2 to 0
PART_EFF_i2_T1 + PART_EFF_i2_T2  ~ d5*1                # constrain intercept of second indicator at T1 and T2 to be equal
PART_EFF_i3_T1 + PART_EFF_i3_T2  ~ e5*1                # constrain intercept of third indicator at T1 and T2 to be equal


PART_EFF_i1_T1 ~~ aa5*PART_EFF_i1_T1                   # constrain residual variance on indicator ... at ...
PART_EFF_i1_T2 ~~ aa5*PART_EFF_i1_T2   

PART_EFF_i2_T1 ~~ bb5*PART_EFF_i2_T1   
PART_EFF_i2_T2 ~~ bb5*PART_EFF_i2_T2

PART_EFF_i3_T1 ~~ cc5*PART_EFF_i3_T1   
PART_EFF_i3_T2 ~~ cc5*PART_EFF_i3_T2


PART_EFF_i1_T1 ~~ PART_EFF_i1_T2                      # allow residual covariance on indicator ... between T1 and T2
PART_EFF_i2_T1 ~~ PART_EFF_i2_T2
PART_EFF_i3_T1 ~~ PART_EFF_i3_T2


########## PART_EFF: Change score

PART_EFF_T2 ~ 1*PART_EFF_T1     # regress T2 perfectly on T1
dPART_EFF =~ 1*PART_EFF_T2      # define the latent change score factor as measured perfectly by T2
PART_EFF_T2 ~~ 0*PART_EFF_T2    # fix the variance of T2 to 0
PART_EFF_T2 ~ 0*1               # fix the intercept of T2 to 0

dPART_EFF ~ 1                   # estimate the intercept of the change score 
PART_EFF_T1 ~ 1                  # estimate the intercept of T1 
dPART_EFF ~~ dPART_EFF           # estimate the Variance of the change scores 
PART_EFF_T1 ~~ PART_EFF_T1       # estimate the Variance of T1 
dPART_EFF ~ PART_EFF_T1          # predict change score by T1


########## COVARIATION: Structural model

dCOGN_ALT ~~ dCAI + dMOV_ID + dCOLL_EFF + dPART_EFF 
dCAI ~~ dMOV_ID + dCOLL_EFF + dPART_EFF 
dMOV_ID ~~ dCOLL_EFF + dPART_EFF 
dCOLL_EFF ~~ dPART_EFF 


COGN_ALT_T1 ~~ CAI_T1 + MOV_ID_T1 + COLL_EFF_T1 + PART_EFF_T1 
CAI_T1 ~~ MOV_ID_T1 + COLL_EFF_T1 + PART_EFF_T1 
MOV_ID_T1 ~~ COLL_EFF_T1 + PART_EFF_T1 
COLL_EFF_T1 ~~ PART_EFF_T1 

'

fit_LCS_CORR_T1nT2 <- lavaan(LCS_CORR_T1nT2, data=data_ZfA, estimator='mlr', fixed.x=FALSE)
summary(fit_LCS_CORR_T1nT2, fit.measures=TRUE, standardized=TRUE)


# Display correlation matrix of change scores
corr_matrix <- as.data.frame(inspect(fit_LCS_CORR_T1nT2, "cor.lv"))
corr_matrix <- corr_matrix[c("dCAI", "dCOGN_ALT",  "dCOLL_EFF", "dPART_EFF", "dMOV_ID"),]
corr_matrix <- corr_matrix[, c("dCAI", "dCOGN_ALT",  "dCOLL_EFF", "dPART_EFF", "dMOV_ID")]
round(corr_matrix, digits = 2)

corr_matrix <- nice_table(corr_matrix)
#print(corr_matrix, preview = "docx")


# Display relevant parameter estimates
parameterEstimates <- parameterEstimates(fit_LCS_CORR_T1nT2)
parameterEstimates <- filter(parameterEstimates, lhs %in% c("dCAI", "dCOGN_ALT", "dCOLL_EFF", "dPART_EFF", "dMOV_ID") &
                               rhs %in% c("dCAI", "dCOGN_ALT",  "dCOLL_EFF", "dPART_EFF", "dMOV_ID"))


parameterEstimates <- parameterEstimates[, c("lhs", "op", "rhs", "est", "se", "pvalue", "ci.lower", "ci.upper")]
parameterEstimates # <- display output

## display for copy-paste
names(parameterEstimates) <- c("lhs","op", "rhs", "b", "SE", "p", "CI_lower", "CI_upper")
parameterEstimates_table <- nice_table(parameterEstimates)
#print(parameterEstimates_table, preview = "docx") # <- display output for copy-paste


#### T1 & T3 #### 


LCS_CORR_T1nT3 <- '

########## CAI: Measurement model

CAI_T1 =~ 1*CAI_i1_T1 + a1*CAI_i2_T1 + b1*CAI_i3_T1    # constrain factor loadings on indicator ... at ...
CAI_T3 =~ 1*CAI_i1_T3 + a1*CAI_i2_T3 + b1*CAI_i3_T3


CAI_i1_T1 + CAI_i1_T3 ~ 0*1                  # fix intercept of first indicator at T1 and T3 to 0
CAI_i2_T1 + CAI_i2_T3  ~ d1*1                # constrain intercept of second indicator at T1 and T3 to be equal
CAI_i3_T1 + CAI_i3_T3  ~ e1*1                # constrain intercept of third indicator at T1 and T3 to be equal


CAI_i1_T1 ~~ aa1*CAI_i1_T1                   # constrain residual variance on indicator ... at ...
CAI_i1_T3 ~~ aa1*CAI_i1_T3   

CAI_i2_T1 ~~ bb1*CAI_i2_T1   
CAI_i2_T3 ~~ bb1*CAI_i2_T3

CAI_i3_T1 ~~ cc1*CAI_i3_T1   
CAI_i3_T3 ~~ cc1*CAI_i3_T3


CAI_i1_T1 ~~ CAI_i1_T3                      # allow residual covariance on indicator ... between T1 and T3
CAI_i2_T1 ~~ CAI_i2_T3
CAI_i3_T1 ~~ CAI_i3_T3


########## CAI: Change Score

CAI_T3 ~ 1*CAI_T1     # regress T3 perfectly on T1
dCAI =~ 1*CAI_T3      # define the latent change score factor as measured perfectly by T3
CAI_T3 ~~ 0*CAI_T3    # fix the variance of T3 to 0
CAI_T3 ~ 0*1               # fix the intercept of T3 to 0

dCAI ~ 1                   # estimate the intercept of the change score 
CAI_T1 ~ 1                  # estimate the intercept of T1 
dCAI ~~ dCAI           # estimate the Variance of the change scores 
CAI_T1 ~~ CAI_T1       # estimate the Variance of T1 
dCAI ~ CAI_T1          # predict change score by T1


########## COGN_ALT: Measurement model

COGN_ALT_T1 =~ 1*COGN_ALT_i1_T1 + a2*COGN_ALT_i2_T1 + b2*COGN_ALT_i3_T1    # constrain factor loadings on indicator ... at ...
COGN_ALT_T3 =~ 1*COGN_ALT_i1_T3 + a2*COGN_ALT_i2_T3 + b2*COGN_ALT_i3_T3


COGN_ALT_i1_T1 + COGN_ALT_i1_T3 ~ 0*1                  # fix intercept of first indicator at T1 and T3 to 0
COGN_ALT_i2_T1 + COGN_ALT_i2_T3  ~ d2*1                # constrain intercept of second indicator at T1 and T3 to be equal
COGN_ALT_i3_T1 + COGN_ALT_i3_T3  ~ e2*1                # constrain intercept of third indicator at T1 and T3 to be equal


COGN_ALT_i1_T1 ~~ aa2*COGN_ALT_i1_T1                   # constrain residual variance on indicator ... at ...
COGN_ALT_i1_T3 ~~ aa2*COGN_ALT_i1_T3   

COGN_ALT_i2_T1 ~~ bb2*COGN_ALT_i2_T1   
COGN_ALT_i2_T3 ~~ bb2*COGN_ALT_i2_T3

COGN_ALT_i3_T1 ~~ cc2*COGN_ALT_i3_T1   
COGN_ALT_i3_T3 ~~ cc2*COGN_ALT_i3_T3


COGN_ALT_i1_T1 ~~ COGN_ALT_i1_T3                      # allow residual covariance on indicator ... between T1 and T3
COGN_ALT_i2_T1 ~~ COGN_ALT_i2_T3
COGN_ALT_i3_T1 ~~ COGN_ALT_i3_T3


########## COGN_ALT: Change Score

COGN_ALT_T3 ~ 1*COGN_ALT_T1     # regress T3 perfectly on T1
dCOGN_ALT =~ 1*COGN_ALT_T3      # define the latent change score factor as measured perfectly by T3
COGN_ALT_T3 ~~ 0*COGN_ALT_T3    # fix the variance of T3 to 0
COGN_ALT_T3 ~ 0*1               # fix the intercept of T3 to 0

dCOGN_ALT ~ 1                   # estimate the intercept of the change score 
COGN_ALT_T1 ~ 1                  # estimate the intercept of T1 
dCOGN_ALT ~~ dCOGN_ALT           # estimate the Variance of the change scores 
COGN_ALT_T1 ~~ COGN_ALT_T1       # estimate the Variance of T1 
dCOGN_ALT ~ COGN_ALT_T1          # predict change score by T1


########## COLL_EFF: Measurement Model

COLL_EFF_T1 =~ 1*COLL_EFF_i1_T1 + a3*COLL_EFF_i2_T1 + b3*COLL_EFF_i3_T1    # constrain factor loadings on indicator ... at ...
COLL_EFF_T3 =~ 1*COLL_EFF_i1_T3 + a3*COLL_EFF_i2_T3 + b3*COLL_EFF_i3_T3


COLL_EFF_i1_T1 + COLL_EFF_i1_T3 ~ 0*1                  # fix intercept of first indicator at T1 and T3 to 0
COLL_EFF_i2_T1 + COLL_EFF_i2_T3  ~ d3*1                # constrain intercept of second indicator at T1 and T3 to be equal
COLL_EFF_i3_T1 + COLL_EFF_i3_T3  ~ e3*1                # constrain intercept of third indicator at T1 and T3 to be equal


COLL_EFF_i1_T1 ~~ aa3*COLL_EFF_i1_T1                   # constrain residual variance on indicator ... at ...
COLL_EFF_i1_T3 ~~ aa3*COLL_EFF_i1_T3   

COLL_EFF_i2_T1 ~~ bb3*COLL_EFF_i2_T1   
COLL_EFF_i2_T3 ~~ bb3*COLL_EFF_i2_T3

COLL_EFF_i3_T1 ~~ cc3*COLL_EFF_i3_T1   
COLL_EFF_i3_T3 ~~ cc3*COLL_EFF_i3_T3


COLL_EFF_i1_T1 ~~ COLL_EFF_i1_T3                      # allow residual covariance on indicator ... between T1 and T3
COLL_EFF_i2_T1 ~~ COLL_EFF_i2_T3
COLL_EFF_i3_T1 ~~ COLL_EFF_i3_T3


########## COLL_EFF: Change score

COLL_EFF_T3 ~ 1*COLL_EFF_T1     # regress T3 perfectly on T1
dCOLL_EFF =~ 1*COLL_EFF_T3      # define the latent change score factor as measured perfectly by T3
COLL_EFF_T3 ~~ 0*COLL_EFF_T3    # fix the variance of T3 to 0
COLL_EFF_T3 ~ 0*1               # fix the intercept of T3 to 0

dCOLL_EFF ~ 1                   # estimate the intercept of the change score 
COLL_EFF_T1 ~ 1                  # estimate the intercept of T1 
dCOLL_EFF ~~ dCOLL_EFF           # estimate the Variance of the change scores 
COLL_EFF_T1 ~~ COLL_EFF_T1       # estimate the Variance of T1 
dCOLL_EFF ~ COLL_EFF_T1          # predict change score by T1


########## MOV_ID: Measurement model

MOV_ID_T1 =~ 1*MOV_ID_i1_T1 + a4*MOV_ID_i2_T1 + b4*MOV_ID_i3_T1    # constrain factor loadings on indicator ... at ...
MOV_ID_T3 =~ 1*MOV_ID_i1_T3 + a4*MOV_ID_i2_T3 + b4*MOV_ID_i3_T3


MOV_ID_i1_T1 + MOV_ID_i1_T3 ~ 0*1                  # fix intercept of first indicator at T1 and T3 to 0
MOV_ID_i2_T1 + MOV_ID_i2_T3  ~ d4*1                # constrain intercept of second indicator at T1 and T3 to be equal
MOV_ID_i3_T1 + MOV_ID_i3_T3  ~ e4*1                # constrain intercept of third indicator at T1 and T3 to be equal


MOV_ID_i1_T1 ~~ aa4*MOV_ID_i1_T1                   # constrain residual variance on indicator ... at ...
MOV_ID_i1_T3 ~~ aa4*MOV_ID_i1_T3   

MOV_ID_i2_T1 ~~ bb4*MOV_ID_i2_T1   
MOV_ID_i2_T3 ~~ bb4*MOV_ID_i2_T3

MOV_ID_i3_T1 ~~ cc4*MOV_ID_i3_T1   
MOV_ID_i3_T3 ~~ cc4*MOV_ID_i3_T3


MOV_ID_i1_T1 ~~ MOV_ID_i1_T3                      # allow residual covariance on indicator ... between T1 and T3
MOV_ID_i2_T1 ~~ MOV_ID_i2_T3
MOV_ID_i3_T1 ~~ MOV_ID_i3_T3


########## MOV_ID: Change score

MOV_ID_T3 ~ 1*MOV_ID_T1     # regress T3 perfectly on T1
dMOV_ID =~ 1*MOV_ID_T3      # define the latent change score factor as measured perfectly by T3
MOV_ID_T3 ~~ 0*MOV_ID_T3    # fix the variance of T3 to 0
MOV_ID_T3 ~ 0*1               # fix the intercept of T3 to 0

dMOV_ID ~ 1                   # estimate the intercept of the change score 
MOV_ID_T1 ~ 1                  # estimate the intercept of T1 
dMOV_ID ~~ dMOV_ID           # estimate the Variance of the change scores 
MOV_ID_T1 ~~ MOV_ID_T1       # estimate the Variance of T1 
dMOV_ID ~ MOV_ID_T1          # predict change score by T1


########## PART_EFF: Measurement model

PART_EFF_T1 =~ 1*PART_EFF_i1_T1 + a5*PART_EFF_i2_T1 + b5*PART_EFF_i3_T1    # constrain factor loadings on indicator ... at ...
PART_EFF_T3 =~ 1*PART_EFF_i1_T3 + a5*PART_EFF_i2_T3 + b5*PART_EFF_i3_T3


PART_EFF_i1_T1 + PART_EFF_i1_T3 ~ 0*1                  # fix intercept of first indicator at T1 and T3 to 0
PART_EFF_i2_T1 + PART_EFF_i2_T3  ~ d5*1                # constrain intercept of second indicator at T1 and T3 to be equal
PART_EFF_i3_T1 + PART_EFF_i3_T3  ~ e5*1                # constrain intercept of third indicator at T1 and T3 to be equal


PART_EFF_i1_T1 ~~ aa5*PART_EFF_i1_T1                   # constrain residual variance on indicator ... at ...
PART_EFF_i1_T3 ~~ aa5*PART_EFF_i1_T3   

PART_EFF_i2_T1 ~~ bb5*PART_EFF_i2_T1   
PART_EFF_i2_T3 ~~ bb5*PART_EFF_i2_T3

PART_EFF_i3_T1 ~~ cc5*PART_EFF_i3_T1   
PART_EFF_i3_T3 ~~ cc5*PART_EFF_i3_T3


PART_EFF_i1_T1 ~~ PART_EFF_i1_T3                      # allow residual covariance on indicator ... between T1 and T3
PART_EFF_i2_T1 ~~ PART_EFF_i2_T3
PART_EFF_i3_T1 ~~ PART_EFF_i3_T3


########## PART_EFF: Change score

PART_EFF_T3 ~ 1*PART_EFF_T1     # regress T3 perfectly on T1
dPART_EFF =~ 1*PART_EFF_T3      # define the latent change score factor as measured perfectly by T3
PART_EFF_T3 ~~ 0*PART_EFF_T3    # fix the variance of T3 to 0
PART_EFF_T3 ~ 0*1               # fix the intercept of T3 to 0

dPART_EFF ~ 1                   # estimate the intercept of the change score 
PART_EFF_T1 ~ 1                  # estimate the intercept of T1 
dPART_EFF ~~ dPART_EFF           # estimate the Variance of the change scores 
PART_EFF_T1 ~~ PART_EFF_T1       # estimate the Variance of T1 
dPART_EFF ~ PART_EFF_T1          # predict change score by T1


########## COVARIATION: Structural model

dCOGN_ALT ~~ dCAI + dMOV_ID + dCOLL_EFF + dPART_EFF 
dCAI ~~ dMOV_ID + dCOLL_EFF + dPART_EFF 
dMOV_ID ~~ dCOLL_EFF + dPART_EFF 
dCOLL_EFF ~~ dPART_EFF 


COGN_ALT_T1 ~~ CAI_T1 + MOV_ID_T1 + COLL_EFF_T1 + PART_EFF_T1 
CAI_T1 ~~ MOV_ID_T1 + COLL_EFF_T1 + PART_EFF_T1 
MOV_ID_T1 ~~ COLL_EFF_T1 + PART_EFF_T1 
COLL_EFF_T1 ~~ PART_EFF_T1 

'

fit_LCS_CORR_T1nT3 <- lavaan(LCS_CORR_T1nT3, data=data_ZfA, estimator='mlr', fixed.x=FALSE)
summary(fit_LCS_CORR_T1nT3, fit.measures=TRUE, standardized=TRUE)


# Display correlation matrix of change scores
corr_matrix <- as.data.frame(inspect(fit_LCS_CORR_T1nT3, "cor.lv"))
corr_matrix <- corr_matrix[c("dCAI", "dCOGN_ALT",  "dCOLL_EFF", "dPART_EFF", "dMOV_ID"),]
corr_matrix <- corr_matrix[, c("dCAI", "dCOGN_ALT",  "dCOLL_EFF", "dPART_EFF", "dMOV_ID")]
round(corr_matrix, digits = 2)

corr_matrix <- nice_table(corr_matrix)
#print(corr_matrix, preview = "docx")


# Display relevant parameter estimates
parameterEstimates <- parameterEstimates(fit_LCS_CORR_T1nT3)
parameterEstimates <- filter(parameterEstimates, lhs %in% c("dCAI", "dCOGN_ALT", "dCOLL_EFF", "dPART_EFF", "dMOV_ID") &
                               rhs %in% c("dCAI", "dCOGN_ALT",  "dCOLL_EFF", "dPART_EFF", "dMOV_ID"))


parameterEstimates <- parameterEstimates[, c("lhs", "op", "rhs", "est", "se", "pvalue", "ci.lower", "ci.upper")]
parameterEstimates # <- display output

## display for copy-paste
names(parameterEstimates) <- c("lhs","op", "rhs", "b", "SE", "p", "CI_lower", "CI_upper")
parameterEstimates_table <- nice_table(parameterEstimates)
#print(parameterEstimates_table, preview = "docx") # <- display output for copy-paste
