# Supplementary material for: From imagination to activism: Cognitive alternatives motivate commitment to activism through identification with social movements and collective efficacy
Source: Br J Soc Psychol. 2024 Nov 15;64(1):e12811. doi: 10.1111/bjso.12811 (PMC11590046; doi:10.1111/bjso.12811)
Supplement: Supplementary file 1 — Data S1. [file BJSO-64-0-s001.zip › Supp 2 main analyses and data/r-scripts analyses/3_LCS_MED_Study2.R]

#### load packages ####

library(haven)
library(lavaan)
library(tidySEM)
library(dplyr)
library(MOTE)
library(rempsyc)


#### read data for analyses ####
data_ZfA <- haven::read_sav(
  "...")  # <-- specify file path


#################################### T1 & T2 ####################################


#### Latent change score simple mediation: COGN_ALT --> COLL_EFF --> CAI ####


MILCS_SM <- '

# 1 DV (ENDOGENOUS): CAI

## 1.1 Measurement model

CAI_T1 =~ 1*CAI_i1_T1 + a1*CAI_i2_T1 + b1*CAI_i3_T1    # constrain factor loadings on indicator ... at ...
CAI_T2 =~ 1*CAI_i1_T2 + a1*CAI_i2_T2 + b1*CAI_i3_T2


CAI_i1_T1 + CAI_i1_T2 ~ 0*1                  # fix intercept of first indicator at T1 and T2 to 0
CAI_i2_T1 + CAI_i2_T2  ~ d1*1                # constrain intercept of second indicator at T1 and T2 to be equal
CAI_i3_T1 + CAI_i3_T2  ~ e1*1                # constrain intercept of third indicator at T1 and T2 to be equal


CAI_i1_T1 ~~ aa1*CAI_i1_T1                   # constrain residual variance on indicator ... at ...
CAI_i1_T2 ~~ aa1*CAI_i1_T2   

CAI_i2_T1 ~~ bb1*CAI_i2_T1   
CAI_i2_T2 ~~ bb1*CAI_i2_T2

CAI_i3_T1 ~~ cc1*CAI_i3_T1   
CAI_i3_T2 ~~ cc1*CAI_i3_T2


CAI_i1_T1 ~~ CAI_i1_T2                  # allow residual covariance on indicator ... between T1 and T2
CAI_i2_T1 ~~ CAI_i2_T2
CAI_i3_T1 ~~ CAI_i3_T2


## 1.2 Change Score

CAI_T2 ~ 1*CAI_T1     # regress T2 perfectly on T1
dCAI =~ 1*CAI_T2      # define the latent change score factor as measured perfectly by T2
CAI_T2 ~~ 0*CAI_T2    # fix the variance of T2 to 0
CAI_T2 ~ 0*1               # fix the intercept of T2 to 0

dCAI ~ 1                   # estimate the intercept of the change score 
CAI_T1 ~ 1                  # estimate the intercept of T1 
dCAI ~~ dCAI           # estimate the Variance of the change scores 
CAI_T1 ~~ CAI_T1       # estimate the Variance of T1 
dCAI ~ CAI_T1          # predict change score by T1


# 2 IV (EXOGENOUS): COGN_ALT

## 2.1 Measurement model

COGN_ALT_T1 =~ 1*COGN_ALT_i1_T1 + a2*COGN_ALT_i2_T1 + b2*COGN_ALT_i3_T1    # constrain factor loadings on indicator ... at ...
COGN_ALT_T2 =~ 1*COGN_ALT_i1_T2 + a2*COGN_ALT_i2_T2 + b2*COGN_ALT_i3_T2


COGN_ALT_i1_T1 + COGN_ALT_i1_T2 ~ 0*1                  # fix intercept of first indicator at T1 and T2 to 0
COGN_ALT_i2_T1 + COGN_ALT_i2_T2  ~ d2*1                # constrain intercept of second indicator at T1 and T2 to be equal
COGN_ALT_i3_T1 + COGN_ALT_i3_T2  ~ e2*1                # constrain intercept of third indicator at T1 and T2 to be equal


COGN_ALT_i1_T1 ~~ aa2*COGN_ALT_i1_T1                   # constrain residual variance on indicator ... at ...
COGN_ALT_i1_T2 ~~ aa2*COGN_ALT_i1_T2   

COGN_ALT_i2_T1 ~~ bb2*COGN_ALT_i2_T1   
COGN_ALT_i2_T2 ~~ bb2*COGN_ALT_i2_T2

COGN_ALT_i3_T1 ~~ cc2*COGN_ALT_i3_T1   
COGN_ALT_i3_T2 ~~ cc2*COGN_ALT_i3_T2


COGN_ALT_i1_T1 ~~ COGN_ALT_i1_T2                      # allow residual covariance on indicator ... between T1 and T2
COGN_ALT_i2_T1 ~~ COGN_ALT_i2_T2
COGN_ALT_i3_T1 ~~ COGN_ALT_i3_T2


## 2.2 Change Score

COGN_ALT_T2 ~ 1*COGN_ALT_T1     # regress T2 perfectly on T1
dCOGN_ALT =~ 1*COGN_ALT_T2      # define the latent change score factor as measured perfectly by T2
COGN_ALT_T2 ~~ 0*COGN_ALT_T2    # fix the variance of T2 to 0
COGN_ALT_T2 ~ 0*1               # fix the intercept of T2 to 0

dCOGN_ALT ~ 1                   # estimate the intercept of the change score 
COGN_ALT_T1 ~ 1                  # estimate the intercept of T1 
dCOGN_ALT ~~ dCOGN_ALT           # estimate the Variance of the change scores 
COGN_ALT_T1 ~~ COGN_ALT_T1       # estimate the Variance of T1 
dCOGN_ALT ~ COGN_ALT_T1          # predict change score by T1


# 3 MED (ENDOGENOUS): COLL_EFF

## 3.1 Measurement model

COLL_EFF_T1 =~ 1*COLL_EFF_i1_T1 + a3*COLL_EFF_i2_T1 + b3*COLL_EFF_i3_T1    # constrain factor loadings on indicator ... at ...
COLL_EFF_T2 =~ 1*COLL_EFF_i1_T2 + a3*COLL_EFF_i2_T2 + b3*COLL_EFF_i3_T2


COLL_EFF_i1_T1 + COLL_EFF_i1_T2 ~ 0*1                  # fix intercept of first indicator at T1 and T2 to 0
COLL_EFF_i2_T1 + COLL_EFF_i2_T2  ~ d3*1                # constrain intercept of second indicator at T1 and T2 to be equal
COLL_EFF_i3_T1 + COLL_EFF_i3_T2  ~ e3*1                # constrain intercept of third indicator at T1 and T2 to be equal


COLL_EFF_i1_T1 ~~ aa3*COLL_EFF_i1_T1                   # constrain residual variance on indicator ... at ...
COLL_EFF_i1_T2 ~~ aa3*COLL_EFF_i1_T2   

COLL_EFF_i2_T1 ~~ bb3*COLL_EFF_i2_T1   
COLL_EFF_i2_T2 ~~ bb3*COLL_EFF_i2_T2

COLL_EFF_i3_T1 ~~ cc3*COLL_EFF_i3_T1   
COLL_EFF_i3_T2 ~~ cc3*COLL_EFF_i3_T2


COLL_EFF_i1_T1 ~~ COLL_EFF_i1_T2                      # allow residual covariance on indicator ... between T1 and T2
COLL_EFF_i2_T1 ~~ COLL_EFF_i2_T2
COLL_EFF_i3_T1 ~~ COLL_EFF_i3_T2


## 3.2 Change Score

COLL_EFF_T2 ~ 1*COLL_EFF_T1     # regress T2 perfectly on T1
dCOLL_EFF =~ 1*COLL_EFF_T2      # define the latent change score factor as measured perfectly by T2
COLL_EFF_T2 ~~ 0*COLL_EFF_T2    # fix the variance of T2 to 0
COLL_EFF_T2 ~ 0*1               # fix the intercept of T2 to 0

dCOLL_EFF ~ 1                   # estimate the intercept of the change score 
COLL_EFF_T1 ~ 1                  # estimate the intercept of T1 
dCOLL_EFF ~~ dCOLL_EFF           # estimate the Variance of the change scores 
COLL_EFF_T1 ~~ COLL_EFF_T1       # estimate the Variance of T1 
dCOLL_EFF ~ COLL_EFF_T1          # predict change score by T1


# 4 PATH MODEL

## 4.1 Mediator

dCAI ~ a1_d*dCOLL_EFF         # predict change DV by change MED
dCAI ~ COLL_EFF_T1           # predict change by MED_T1 
CAI_T1 ~ COLL_EFF_T1         # predict DV_T1 by MED_T1

dCOLL_EFF ~ b1_d*dCOGN_ALT         # predict change MED by change IV
dCOLL_EFF ~ COGN_ALT_T1           # predict change MED by IV_T1 
COLL_EFF_T1 ~ COGN_ALT_T1         # predict MED_T1 by MED_T1

indirect:= a1_d*b1_d        # estimate indirect effect


## 4.2 Direct path

CAI_T1 ~ COGN_ALT_T1        # predict DV_T1 by IV_T1
dCAI ~ COGN_ALT_T1          # predict change DV by IV_T1
dCAI ~ c_d*dCOGN_ALT        # predict change DV by change IV


'

fit_MILCS_SM_MLR <- lavaan(MILCS_SM, data=data_ZfA, estimator='mlr', fixed.x=FALSE)
summary(fit_MILCS_SM_MLR, fit.measures=TRUE, standardized=TRUE, rsq=TRUE)


# Plot Model
## Specify layout of plot
SM_layout <- get_layout(NA     , NA  , NA     , NA    , NA      , "dCOLL_EFF"    , NA      , NA     , NA     , NA     , NA   ,
                        NA     , NA    ,NA      , NA    , NA      , NA        , NA      , NA     , NA     , NA     , NA     ,
                        NA     , "dCOGN_ALT"    ,NA      , NA    , NA      , NA, NA      , NA     , NA     , NA     , "dCAI"     ,
                        rows = 3)
## Make plot
prepare_graph(model = fit_MILCS_SM_MLR, layout=SM_layout) %>% # specifies layout
  
  edit_graph({ label = paste(est_sig_std)}, element="edges") %>% # standardised beta (instead of uncorrected estimates)
  
  plot() # plot command


# Display parameter estimates of LCS-regressions
parameterEstimates_LCS <- parameterEstimates(fit_MILCS_SM_MLR, standardized = TRUE)
parameterEstimates_LCS <- filter(parameterEstimates_LCS, lhs %in% c("dCAI", "dCOGN_ALT",  "dCOLL_EFF", "dMOV_ID") &
                                   rhs %in% c("dCAI", "dCOGN_ALT",  "dCOLL_EFF", "dMOV_ID") &
                                   op %in% ("~")
)


est_MILCS_SM_T2_T1_ZfA <- parameterEstimates_LCS[, c("lhs", "rhs", "est", "se", "pvalue", "ci.lower", "ci.upper", "std.all")]
est_MILCS_SM_T2_T1_ZfA # <- display output

## display for copy-paste
names(est_MILCS_SM_T2_T1_ZfA) <- c("Dep", "Pred", "b", "SE", "p", "CI_lower", "CI_upper", "B")
est_MILCS_SM_T2_T1_ZfA_table <- nice_table(est_MILCS_SM_T2_T1_ZfA)
#print(est_MILCS_SM_T2_T1_ZfA_table, preview = "docx") # <- display output for copy-paste


# Indirect effects with bias-corrected bootstrap procedure
set.seed(1234)
fit_MILCS_SM_ML <- lavaan(MILCS_SM, data=data_ZfA, estimator='ml', fixed.x=FALSE, se = "bootstrap", bootstrap = 10000)
est_boot_MILCS_SM_T2_T1_ZfA <-  parameterestimates(fit_MILCS_SM_ML, boot.ci.type = "bca.simple", standardized = TRUE)
est_boot_MILCS_SM_T2_T1_ZfA <- filter(est_boot_MILCS_SM_T2_T1_ZfA, lhs %in% c("indirect"))
est_boot_MILCS_SM_T2_T1_ZfA <- est_boot_MILCS_SM_T2_T1_ZfA[, c("label", "est", "se", "pvalue", "ci.lower", "ci.upper", "std.all")]
est_boot_MILCS_SM_T2_T1_ZfA # <- display relevant output

## display for copy-paste
names(est_boot_MILCS_SM_T2_T1_ZfA) <- c("label", "b", "SE", "p", "CI_lower", "CI_upper", "B")
est_boot_MILCS_SM_T2_T1_ZfA_table <- nice_table(est_boot_MILCS_SM_T2_T1_ZfA)
#print(est_boot_MILCS_SM_T2_T1_ZfA_table, preview = "docx") # <- display output for copy-paste


#### Latent change score simple mediation: COGN_ALT --> MOV_ID --> CAI ####


MILCS_SM <- '

# 1 DV (ENDOGENOUS): CAI

## 1.1 Measurement model

CAI_T1 =~ 1*CAI_i1_T1 + a1*CAI_i2_T1 + b1*CAI_i3_T1    # constrain factor loadings on indicator ... at ...
CAI_T2 =~ 1*CAI_i1_T2 + a1*CAI_i2_T2 + b1*CAI_i3_T2


CAI_i1_T1 + CAI_i1_T2 ~ 0*1                  # fix intercept of first indicator at T1 and T2 to 0
CAI_i2_T1 + CAI_i2_T2  ~ d1*1                # constrain intercept of second indicator at T1 and T2 to be equal
CAI_i3_T1 + CAI_i3_T2  ~ e1*1                # constrain intercept of third indicator at T1 and T2 to be equal


CAI_i1_T1 ~~ aa1*CAI_i1_T1                   # constrain residual variance on indicator ... at ...
CAI_i1_T2 ~~ aa1*CAI_i1_T2   

CAI_i2_T1 ~~ bb1*CAI_i2_T1   
CAI_i2_T2 ~~ bb1*CAI_i2_T2

CAI_i3_T1 ~~ cc1*CAI_i3_T1   
CAI_i3_T2 ~~ cc1*CAI_i3_T2


CAI_i1_T1 ~~ CAI_i1_T2                  # allow residual covariance on indicator ... between T1 and T2
CAI_i2_T1 ~~ CAI_i2_T2
CAI_i3_T1 ~~ CAI_i3_T2


## 1.2 Change Score

CAI_T2 ~ 1*CAI_T1     # regress T2 perfectly on T1
dCAI =~ 1*CAI_T2      # define the latent change score factor as measured perfectly by T2
CAI_T2 ~~ 0*CAI_T2    # fix the variance of T2 to 0
CAI_T2 ~ 0*1               # fix the intercept of T2 to 0

dCAI ~ 1                   # estimate the intercept of the change score 
CAI_T1 ~ 1                  # estimate the intercept of T1 
dCAI ~~ dCAI           # estimate the Variance of the change scores 
CAI_T1 ~~ CAI_T1       # estimate the Variance of T1 
dCAI ~ CAI_T1          # predict change score by T1


# 2 IV (EXOGENOUS): COGN_ALT

## 2.1 Measurement model

COGN_ALT_T1 =~ 1*COGN_ALT_i1_T1 + a2*COGN_ALT_i2_T1 + b2*COGN_ALT_i3_T1    # constrain factor loadings on indicator ... at ...
COGN_ALT_T2 =~ 1*COGN_ALT_i1_T2 + a2*COGN_ALT_i2_T2 + b2*COGN_ALT_i3_T2


COGN_ALT_i1_T1 + COGN_ALT_i1_T2 ~ 0*1                  # fix intercept of first indicator at T1 and T2 to 0
COGN_ALT_i2_T1 + COGN_ALT_i2_T2  ~ d2*1                # constrain intercept of second indicator at T1 and T2 to be equal
COGN_ALT_i3_T1 + COGN_ALT_i3_T2  ~ e2*1                # constrain intercept of third indicator at T1 and T2 to be equal


COGN_ALT_i1_T1 ~~ aa2*COGN_ALT_i1_T1                   # constrain residual variance on indicator ... at ...
COGN_ALT_i1_T2 ~~ aa2*COGN_ALT_i1_T2   

COGN_ALT_i2_T1 ~~ bb2*COGN_ALT_i2_T1   
COGN_ALT_i2_T2 ~~ bb2*COGN_ALT_i2_T2

COGN_ALT_i3_T1 ~~ cc2*COGN_ALT_i3_T1   
COGN_ALT_i3_T2 ~~ cc2*COGN_ALT_i3_T2


COGN_ALT_i1_T1 ~~ COGN_ALT_i1_T2                      # allow residual covariance on indicator ... between T1 and T2
COGN_ALT_i2_T1 ~~ COGN_ALT_i2_T2
COGN_ALT_i3_T1 ~~ COGN_ALT_i3_T2


## 2.2 Change Score

COGN_ALT_T2 ~ 1*COGN_ALT_T1     # regress T2 perfectly on T1
dCOGN_ALT =~ 1*COGN_ALT_T2      # define the latent change score factor as measured perfectly by T2
COGN_ALT_T2 ~~ 0*COGN_ALT_T2    # fix the variance of T2 to 0
COGN_ALT_T2 ~ 0*1               # fix the intercept of T2 to 0

dCOGN_ALT ~ 1                   # estimate the intercept of the change score 
COGN_ALT_T1 ~ 1                  # estimate the intercept of T1 
dCOGN_ALT ~~ dCOGN_ALT           # estimate the Variance of the change scores 
COGN_ALT_T1 ~~ COGN_ALT_T1       # estimate the Variance of T1 
dCOGN_ALT ~ COGN_ALT_T1          # predict change score by T1


# 3 MED (ENDOGENOUS): MOV_ID

## 3.1 Measurement model

MOV_ID_T1 =~ 1*MOV_ID_i1_T1 + a4*MOV_ID_i2_T1 + b4*MOV_ID_i3_T1    # constrain factor loadings on indicator ... at ...
MOV_ID_T2 =~ 1*MOV_ID_i1_T2 + a4*MOV_ID_i2_T2 + b4*MOV_ID_i3_T2


MOV_ID_i1_T1 + MOV_ID_i1_T2 ~ 0*1                  # fix intercept of first indicator at T1 and T2 to 0
MOV_ID_i2_T1 + MOV_ID_i2_T2  ~ d4*1                # constrain intercept of second indicator at T1 and T2 to be equal
MOV_ID_i3_T1 + MOV_ID_i3_T2  ~ e4*1                # constrain intercept of third indicator at T1 and T2 to be equal


MOV_ID_i1_T1 ~~ aa4*MOV_ID_i1_T1                   # constrain residual variance on indicator ... at ...
MOV_ID_i1_T2 ~~ aa4*MOV_ID_i1_T2   

MOV_ID_i2_T1 ~~ bb4*MOV_ID_i2_T1   
MOV_ID_i2_T2 ~~ bb4*MOV_ID_i2_T2

MOV_ID_i3_T1 ~~ cc4*MOV_ID_i3_T1   
MOV_ID_i3_T2 ~~ cc4*MOV_ID_i3_T2


MOV_ID_i1_T1 ~~ MOV_ID_i1_T2                  # allow residual covariance on indicator ... between T1 and T2
MOV_ID_i2_T1 ~~ MOV_ID_i2_T2
MOV_ID_i3_T1 ~~ MOV_ID_i3_T2


## 3.2 Change Score

MOV_ID_T2 ~ 1*MOV_ID_T1     # regress T2 perfectly on T1
dMOV_ID =~ 1*MOV_ID_T2      # define the latent change score factor as measured perfectly by T2
MOV_ID_T2 ~~ 0*MOV_ID_T2    # fix the variance of T2 to 0
MOV_ID_T2 ~ 0*1               # fix the intercept of T2 to 0

dMOV_ID ~ 1                   # estimate the intercept of the change score 
MOV_ID_T1 ~ 1                  # estimate the intercept of T1 
dMOV_ID ~~ dMOV_ID           # estimate the Variance of the change scores 
MOV_ID_T1 ~~ MOV_ID_T1       # estimate the Variance of T1 
dMOV_ID ~ MOV_ID_T1          # predict change score by T1


# 4 PATH MODEL

## 4.1 Mediator

dCAI ~ a1_d*dMOV_ID         # predict change DV by change MED
dCAI ~ MOV_ID_T1           # predict change by MED_T1 
CAI_T1 ~ MOV_ID_T1         # predict DV_T1 by MED_T1

dMOV_ID ~ b1_d*dCOGN_ALT         # predict change MED by change IV
dMOV_ID ~ COGN_ALT_T1           # predict change MED by IV_T1 
MOV_ID_T1 ~ COGN_ALT_T1         # predict MED_T1 by MED_T1

indirect:= a1_d*b1_d        # estimate indirect effect


## 4.2 Direct path

CAI_T1 ~ COGN_ALT_T1        # predict DV_T1 by IV_T1
dCAI ~ COGN_ALT_T1          # predict change DV by IV_T1
dCAI ~ c_d*dCOGN_ALT        # predict change DV by change IV


'

fit_MILCS_SM_MLR <- lavaan(MILCS_SM, data=data_ZfA, estimator='mlr', fixed.x=FALSE)
summary(fit_MILCS_SM_MLR, fit.measures=TRUE, standardized=TRUE, rsq=TRUE)


# Plot Model
## Specify layout of plot
SM_layout <- get_layout(NA     , NA    , NA     , NA    , NA      , "dMOV_ID", NA      , NA     , NA     , NA     , NA     , 
                        NA     , NA    ,NA      , NA    , NA      , NA        , NA      , NA     , NA     , NA     , NA     ,
                        NA     , "dCOGN_ALT"  , NA     , NA    , NA      , NA    , NA      , NA     , NA     , NA     , "dCAI"   ,
                        rows = 3)
## Make plot
prepare_graph(model = fit_MILCS_SM_MLR, layout=SM_layout) %>% # specifies layout
  
  edit_graph({ label = paste(est_sig_std)}, element="edges") %>% # standardised beta (instead of uncorrected estimates)
  
  plot() # plot command


# Display parameter estimates of relationships among latent change scores
parameterEstimates_LCS <- parameterEstimates(fit_MILCS_SM_MLR, standardized = TRUE)
parameterEstimates_LCS <- filter(parameterEstimates_LCS, lhs %in% c("dCAI", "dCOGN_ALT",  "dCOLL_EFF", "dMOV_ID") &
                                   rhs %in% c("dCAI", "dCOGN_ALT",  "dCOLL_EFF", "dMOV_ID") &
                                   op %in% ("~")
)

est_MILCS_SM_T2_T1_ZfA <- parameterEstimates_LCS[, c("lhs", "rhs", "est", "se", "pvalue", "ci.lower", "ci.upper", "std.all")]
est_MILCS_SM_T2_T1_ZfA # <- display output

## display for copy-paste
names(est_MILCS_SM_T2_T1_ZfA) <- c("Dep", "Pred", "b", "SE", "p", "CI_lower", "CI_upper", "B")
est_MILCS_SM_T2_T1_ZfA_table <- nice_table(est_MILCS_SM_T2_T1_ZfA)
#print(est_MILCS_SM_T2_T1_ZfA_table, preview = "docx") # <- display output for copy-paste


# Indirect effects with bias-corrected bootstrap procedure
set.seed(1234)
fit_MILCS_SM_ML <- lavaan(MILCS_SM, data=data_ZfA, estimator='ml', fixed.x=FALSE, se = "bootstrap", bootstrap = 10000)
est_boot_MILCS_SM_T2_T1_ZfA <-  parameterestimates(fit_MILCS_SM_ML, boot.ci.type = "bca.simple", standardized = TRUE)
est_boot_MILCS_SM_T2_T1_ZfA <- filter(est_boot_MILCS_SM_T2_T1_ZfA, lhs %in% c("indirect"))
est_boot_MILCS_SM_T2_T1_ZfA <- est_boot_MILCS_SM_T2_T1_ZfA[, c("label", "est", "se", "pvalue", "ci.lower", "ci.upper", "std.all")]
est_boot_MILCS_SM_T2_T1_ZfA # <- display relevant output

## display for copy-paste
names(est_boot_MILCS_SM_T2_T1_ZfA) <- c("label", "b", "SE", "p", "CI_lower", "CI_upper", "B")
est_boot_MILCS_SM_T2_T1_ZfA_table <- nice_table(est_boot_MILCS_SM_T2_T1_ZfA)
#print(est_boot_MILCS_SM_T2_T1_ZfA_table, preview = "docx") # <- display output for copy-paste


#### Latent change score parallel mediation: COGN_ALT --> COLL_EFF & MOV_ID --> CAI ####


MILCS_PM <- '

# 1 DV (ENDOGENOUS): CAI

## 1.1 Measurement model

CAI_T1 =~ 1*CAI_i1_T1 + a1*CAI_i2_T1 + b1*CAI_i3_T1    # constrain factor loadings on indicator ... at ...
CAI_T2 =~ 1*CAI_i1_T2 + a1*CAI_i2_T2 + b1*CAI_i3_T2


CAI_i1_T1 + CAI_i1_T2 ~ 0*1                  # fix intercept of first indicator at T1 and T2 to 0
CAI_i2_T1 + CAI_i2_T2  ~ d1*1                # constrain intercept of second indicator at T1 and T2 to be equal
CAI_i3_T1 + CAI_i3_T2  ~ e1*1                # constrain intercept of third indicator at T1 and T2 to be equal


CAI_i1_T1 ~~ aa1*CAI_i1_T1                   # constrain residual variance on indicator ... at ...
CAI_i1_T2 ~~ aa1*CAI_i1_T2   

CAI_i2_T1 ~~ bb1*CAI_i2_T1   
CAI_i2_T2 ~~ bb1*CAI_i2_T2

CAI_i3_T1 ~~ cc1*CAI_i3_T1   
CAI_i3_T2 ~~ cc1*CAI_i3_T2


CAI_i1_T1 ~~ CAI_i1_T2                  # allow residual covariance on indicator ... between T1 and T2
CAI_i2_T1 ~~ CAI_i2_T2
CAI_i3_T1 ~~ CAI_i3_T2


## 1.2 Change Score

CAI_T2 ~ 1*CAI_T1     # regress T2 perfectly on T1
dCAI =~ 1*CAI_T2      # define the latent change score factor as measured perfectly by T2
CAI_T2 ~~ 0*CAI_T2    # fix the variance of T2 to 0
CAI_T2 ~ 0*1               # fix the intercept of T2 to 0

dCAI ~ 1                   # estimate the intercept of the change score 
CAI_T1 ~ 1                  # estimate the intercept of T1 
dCAI ~~ dCAI           # estimate the Variance of the change scores 
CAI_T1 ~~ CAI_T1       # estimate the Variance of T1 
dCAI ~ CAI_T1          # predict change score by T1


# 2 IV (EXOGENOUS): COGN_ALT

## 2.1 Measurement model

COGN_ALT_T1 =~ 1*COGN_ALT_i1_T1 + a2*COGN_ALT_i2_T1 + b2*COGN_ALT_i3_T1    # constrain factor loadings on indicator ... at ...
COGN_ALT_T2 =~ 1*COGN_ALT_i1_T2 + a2*COGN_ALT_i2_T2 + b2*COGN_ALT_i3_T2


COGN_ALT_i1_T1 + COGN_ALT_i1_T2 ~ 0*1                  # fix intercept of first indicator at T1 and T2 to 0
COGN_ALT_i2_T1 + COGN_ALT_i2_T2  ~ d2*1                # constrain intercept of second indicator at T1 and T2 to be equal
COGN_ALT_i3_T1 + COGN_ALT_i3_T2  ~ e2*1                # constrain intercept of third indicator at T1 and T2 to be equal


COGN_ALT_i1_T1 ~~ aa2*COGN_ALT_i1_T1                   # constrain residual variance on indicator ... at ...
COGN_ALT_i1_T2 ~~ aa2*COGN_ALT_i1_T2   

COGN_ALT_i2_T1 ~~ bb2*COGN_ALT_i2_T1   
COGN_ALT_i2_T2 ~~ bb2*COGN_ALT_i2_T2

COGN_ALT_i3_T1 ~~ cc2*COGN_ALT_i3_T1   
COGN_ALT_i3_T2 ~~ cc2*COGN_ALT_i3_T2


COGN_ALT_i1_T1 ~~ COGN_ALT_i1_T2                      # allow residual covariance on indicator ... between T1 and T2
COGN_ALT_i2_T1 ~~ COGN_ALT_i2_T2
COGN_ALT_i3_T1 ~~ COGN_ALT_i3_T2


## 2.2 Change Score

COGN_ALT_T2 ~ 1*COGN_ALT_T1     # regress T2 perfectly on T1
dCOGN_ALT =~ 1*COGN_ALT_T2      # define the latent change score factor as measured perfectly by T2
COGN_ALT_T2 ~~ 0*COGN_ALT_T2    # fix the variance of T2 to 0
COGN_ALT_T2 ~ 0*1               # fix the intercept of T2 to 0

dCOGN_ALT ~ 1                   # estimate the intercept of the change score 
COGN_ALT_T1 ~ 1                  # estimate the intercept of T1 
dCOGN_ALT ~~ dCOGN_ALT           # estimate the Variance of the change scores 
COGN_ALT_T1 ~~ COGN_ALT_T1       # estimate the Variance of T1 
dCOGN_ALT ~ COGN_ALT_T1          # predict change score by T1


# 3 MED 1 (ENDOGENOUS): COLL_EFF

## 3.1 Measurement model

COLL_EFF_T1 =~ 1*COLL_EFF_i1_T1 + a3*COLL_EFF_i2_T1 + b3*COLL_EFF_i3_T1    # constrain factor loadings on indicator ... at ...
COLL_EFF_T2 =~ 1*COLL_EFF_i1_T2 + a3*COLL_EFF_i2_T2 + b3*COLL_EFF_i3_T2


COLL_EFF_i1_T1 + COLL_EFF_i1_T2 ~ 0*1                  # fix intercept of first indicator at T1 and T2 to 0
COLL_EFF_i2_T1 + COLL_EFF_i2_T2  ~ d3*1                # constrain intercept of second indicator at T1 and T2 to be equal
COLL_EFF_i3_T1 + COLL_EFF_i3_T2  ~ e3*1                # constrain intercept of third indicator at T1 and T2 to be equal


COLL_EFF_i1_T1 ~~ aa3*COLL_EFF_i1_T1                   # constrain residual variance on indicator ... at ...
COLL_EFF_i1_T2 ~~ aa3*COLL_EFF_i1_T2   

COLL_EFF_i2_T1 ~~ bb3*COLL_EFF_i2_T1   
COLL_EFF_i2_T2 ~~ bb3*COLL_EFF_i2_T2

COLL_EFF_i3_T1 ~~ cc3*COLL_EFF_i3_T1   
COLL_EFF_i3_T2 ~~ cc3*COLL_EFF_i3_T2


COLL_EFF_i1_T1 ~~ COLL_EFF_i1_T2                  # allow residual covariance on indicator ... between T1 and T2
COLL_EFF_i2_T1 ~~ COLL_EFF_i2_T2
COLL_EFF_i3_T1 ~~ COLL_EFF_i3_T2


## 3.2 Change Score

COLL_EFF_T2 ~ 1*COLL_EFF_T1     # regress T2 perfectly on T1
dCOLL_EFF =~ 1*COLL_EFF_T2      # define the latent change score factor as measured perfectly by T2
COLL_EFF_T2 ~~ 0*COLL_EFF_T2    # fix the variance of T2 to 0
COLL_EFF_T2 ~ 0*1               # fix the intercept of T2 to 0

dCOLL_EFF ~ 1                   # estimate the intercept of the change score 
COLL_EFF_T1 ~ 1                  # estimate the intercept of T1 
dCOLL_EFF ~~ dCOLL_EFF           # estimate the Variance of the change scores 
COLL_EFF_T1 ~~ COLL_EFF_T1       # estimate the Variance of T1 
dCOLL_EFF ~ COLL_EFF_T1          # predict change score by T1


# 4 MED 2 (ENDOGENOUS): MOV_ID

## 4.1 Measurement model

MOV_ID_T1 =~ 1*MOV_ID_i1_T1 + a4*MOV_ID_i2_T1 + b4*MOV_ID_i3_T1    # constrain factor loadings on indicator ... at ...
MOV_ID_T2 =~ 1*MOV_ID_i1_T2 + a4*MOV_ID_i2_T2 + b4*MOV_ID_i3_T2


MOV_ID_i1_T1 + MOV_ID_i1_T2 ~ 0*1                  # fix intercept of first indicator at T1 and T2 to 0
MOV_ID_i2_T1 + MOV_ID_i2_T2  ~ d4*1                # constrain intercept of second indicator at T1 and T2 to be equal
MOV_ID_i3_T1 + MOV_ID_i3_T2  ~ e4*1                # constrain intercept of third indicator at T1 and T2 to be equal


MOV_ID_i1_T1 ~~ aa4*MOV_ID_i1_T1                   # constrain residual variance on indicator ... at ...
MOV_ID_i1_T2 ~~ aa4*MOV_ID_i1_T2   

MOV_ID_i2_T1 ~~ bb4*MOV_ID_i2_T1   
MOV_ID_i2_T2 ~~ bb4*MOV_ID_i2_T2

MOV_ID_i3_T1 ~~ cc4*MOV_ID_i3_T1   
MOV_ID_i3_T2 ~~ cc4*MOV_ID_i3_T2


MOV_ID_i1_T1 ~~ MOV_ID_i1_T2                  # allow residual covariance on indicator ... between T1 and T2
MOV_ID_i2_T1 ~~ MOV_ID_i2_T2
MOV_ID_i3_T1 ~~ MOV_ID_i3_T2


## 4.2 Change Score

MOV_ID_T2 ~ 1*MOV_ID_T1     # regress T2 perfectly on T1
dMOV_ID =~ 1*MOV_ID_T2      # define the latent change score factor as measured perfectly by T2
MOV_ID_T2 ~~ 0*MOV_ID_T2    # fix the variance of T2 to 0
MOV_ID_T2 ~ 0*1               # fix the intercept of T2 to 0

dMOV_ID ~ 1                   # estimate the intercept of the change score 
MOV_ID_T1 ~ 1                  # estimate the intercept of T1 
dMOV_ID ~~ dMOV_ID           # estimate the Variance of the change scores 
MOV_ID_T1 ~~ MOV_ID_T1       # estimate the Variance of T1 
dMOV_ID ~ MOV_ID_T1          # predict change score by T1


# 5 PATH MODEL

## 5.1 First mediator

dCAI ~ a1_d*dCOLL_EFF         # predict change DV by change MED
dCAI ~ COLL_EFF_T1           # predict change by MED_T1 
CAI_T1 ~ COLL_EFF_T1         # predict DV_T1 by MED_T1

dCOLL_EFF ~ b1_d*dCOGN_ALT         # predict change MED by change IV
dCOLL_EFF ~ COGN_ALT_T1           # predict change MED by IV_T1 
COLL_EFF_T1 ~ COGN_ALT_T1         # predict MED_T1 by MED_T1

P1_indirect:= a1_d*b1_d        # estimate indirect effect


## 5.2 Second mediator

dCAI ~ a2_d*dMOV_ID         # predict change DV by change MED
dCAI ~ MOV_ID_T1           # predict change by MED_T1 
CAI_T1 ~ MOV_ID_T1         # predict DV_T1 by MED_T1

dMOV_ID ~ b2_d*dCOGN_ALT         # predict change MED by change IV
dMOV_ID ~ COGN_ALT_T1           # predict change MED by IV_T1 
MOV_ID_T1 ~ COGN_ALT_T1         # predict MED_T1 by MED_T1

P2_indirect:= a2_d*b2_d        # estimate indirect effect


## 5.3 Covariance of mediators

COLL_EFF_T1 ~~ MOV_ID_T1      # covary MED1_T1 with MED2_T1
dCOLL_EFF ~~ dMOV_ID          # covary change MED1 with change MED2


## 5.4 Direct path

CAI_T1 ~ COGN_ALT_T1        # predict DV_T1 by IV_T1
dCAI ~ COGN_ALT_T1          # predict change DV by IV_T1
dCAI ~ c_d*dCOGN_ALT        # predict change DV by change IV


'

fit_MILCS_PM_MLR <- lavaan(MILCS_PM, data=data_ZfA, estimator='mlr', fixed.x=FALSE)
summary(fit_MILCS_PM_MLR, fit.measures=TRUE, standardized=TRUE, rsq=TRUE)


# Plot Model
## Specify layout of plot
PM_layout <- get_layout(NA     , NA    , NA     , NA    , NA      , "dCOLL_EFF", NA      , NA     , NA     , NA     , NA     , 
                        NA     , "dCOGN_ALT"  , NA     , NA    , NA      , NA    , NA      , NA     , NA     , NA     , "dCAI"   ,
                        NA     , NA    ,NA      , NA    , NA      , "dMOV_ID", NA      , NA     , NA     , NA     , NA     ,
                        rows = 3)
## Make plot
prepare_graph(model = fit_MILCS_PM_MLR, layout=PM_layout) %>% # specifies layout
  
  edit_graph({ label = paste(est_sig_std)}, element="edges") %>% # standardised beta (instead of uncorrected estimates)
  
  plot() # plot command


# Model parameter output
## select parameter estimates of relationships among latent change scores
parameterEstimates_LCS <- parameterEstimates(fit_MILCS_PM_MLR, standardized = TRUE)
parameterEstimates_LCS <- filter(parameterEstimates_LCS, lhs %in% c("dCAI", "dCOGN_ALT",  "dCOLL_EFF", "dMOV_ID") &
                                   rhs %in% c("dCAI", "dCOGN_ALT",  "dCOLL_EFF", "dMOV_ID") &
                                   op %in% ("~")
)

est_MILCS_PM_T2_T1_ZfA <- parameterEstimates_LCS[, c("lhs", "rhs", "est", "se", "pvalue", "ci.lower", "ci.upper", "std.all")]
est_MILCS_PM_T2_T1_ZfA # <- display output

## display for copy-paste
names(est_MILCS_PM_T2_T1_ZfA) <- c("Dep", "Pred", "b", "SE", "p", "CI_lower", "CI_upper", "B")
est_MILCS_PM_T2_T1_ZfA_table <- nice_table(est_MILCS_PM_T2_T1_ZfA)
#print(est_MILCS_PM_T2_T1_ZfA_table, preview = "docx") # <- display output for copy-paste


# Indirect effects with bias-corrected bootstrap procedure
set.seed(1234)
fit_MILCS_PM_ML <- lavaan(MILCS_PM, data=data_ZfA, estimator='ml', fixed.x=FALSE, se = "bootstrap", bootstrap = 10000)
est_boot_MILCS_PM_T2_T1_ZfA <-  parameterestimates(fit_MILCS_PM_ML, boot.ci.type = "bca.simple", standardized = TRUE)
est_boot_MILCS_PM_T2_T1_ZfA <- filter(est_boot_MILCS_PM_T2_T1_ZfA, lhs %in% c("P1_indirect", "P2_indirect"))
est_boot_MILCS_PM_T2_T1_ZfA <- est_boot_MILCS_PM_T2_T1_ZfA[, c("label", "est", "se", "pvalue", "ci.lower", "ci.upper", "std.all")]
est_boot_MILCS_PM_T2_T1_ZfA # <- display relevant output

## display for copy-paste
names(est_boot_MILCS_PM_T2_T1_ZfA) <- c("label", "b", "SE", "p", "CI_lower", "CI_upper", "B")
est_boot_MILCS_PM_T2_T1_ZfA_table <- nice_table(est_boot_MILCS_PM_T2_T1_ZfA)
#print(est_boot_MILCS_PM_T2_T1_ZfA_table, preview = "docx") # <- display output for copy-paste


#### ADDITIONAL ANALYSIS: Latent change score parallel mediation: COGN_ALT --> COLL_EFF & PART_EFF --> CAI ####


MILCS_PM <- '

# 1 DV (ENDOGENOUS): CAI

## 1.1 Measurement model

CAI_T1 =~ 1*CAI_i1_T1 + a1*CAI_i2_T1 + b1*CAI_i3_T1    # constrain factor loadings on indicator ... at ...
CAI_T2 =~ 1*CAI_i1_T2 + a1*CAI_i2_T2 + b1*CAI_i3_T2


CAI_i1_T1 + CAI_i1_T2 ~ 0*1                  # fix intercept of first indicator at T1 and T2 to 0
CAI_i2_T1 + CAI_i2_T2  ~ d1*1                # constrain intercept of second indicator at T1 and T2 to be equal
CAI_i3_T1 + CAI_i3_T2  ~ e1*1                # constrain intercept of third indicator at T1 and T2 to be equal


CAI_i1_T1 ~~ aa1*CAI_i1_T1                   # constrain residual variance on indicator ... at ...
CAI_i1_T2 ~~ aa1*CAI_i1_T2   

CAI_i2_T1 ~~ bb1*CAI_i2_T1   
CAI_i2_T2 ~~ bb1*CAI_i2_T2

CAI_i3_T1 ~~ cc1*CAI_i3_T1   
CAI_i3_T2 ~~ cc1*CAI_i3_T2


CAI_i1_T1 ~~ CAI_i1_T2                  # allow residual covariance on indicator ... between T1 and T2
CAI_i2_T1 ~~ CAI_i2_T2
CAI_i3_T1 ~~ CAI_i3_T2


## 1.2 Change Score

CAI_T2 ~ 1*CAI_T1     # regress T2 perfectly on T1
dCAI =~ 1*CAI_T2      # define the latent change score factor as measured perfectly by T2
CAI_T2 ~~ 0*CAI_T2    # fix the variance of T2 to 0
CAI_T2 ~ 0*1               # fix the intercept of T2 to 0

dCAI ~ 1                   # estimate the intercept of the change score 
CAI_T1 ~ 1                  # estimate the intercept of T1 
dCAI ~~ dCAI           # estimate the Variance of the change scores 
CAI_T1 ~~ CAI_T1       # estimate the Variance of T1 
dCAI ~ CAI_T1          # predict change score by T1


# 2 IV (EXOGENOUS): COGN_ALT

## 2.1 Measurement model

COGN_ALT_T1 =~ 1*COGN_ALT_i1_T1 + a2*COGN_ALT_i2_T1 + b2*COGN_ALT_i3_T1    # constrain factor loadings on indicator ... at ...
COGN_ALT_T2 =~ 1*COGN_ALT_i1_T2 + a2*COGN_ALT_i2_T2 + b2*COGN_ALT_i3_T2


COGN_ALT_i1_T1 + COGN_ALT_i1_T2 ~ 0*1                  # fix intercept of first indicator at T1 and T2 to 0
COGN_ALT_i2_T1 + COGN_ALT_i2_T2  ~ d2*1                # constrain intercept of second indicator at T1 and T2 to be equal
COGN_ALT_i3_T1 + COGN_ALT_i3_T2  ~ e2*1                # constrain intercept of third indicator at T1 and T2 to be equal


COGN_ALT_i1_T1 ~~ aa2*COGN_ALT_i1_T1                   # constrain residual variance on indicator ... at ...
COGN_ALT_i1_T2 ~~ aa2*COGN_ALT_i1_T2   

COGN_ALT_i2_T1 ~~ bb2*COGN_ALT_i2_T1   
COGN_ALT_i2_T2 ~~ bb2*COGN_ALT_i2_T2

COGN_ALT_i3_T1 ~~ cc2*COGN_ALT_i3_T1   
COGN_ALT_i3_T2 ~~ cc2*COGN_ALT_i3_T2


COGN_ALT_i1_T1 ~~ COGN_ALT_i1_T2                      # allow residual covariance on indicator ... between T1 and T2
COGN_ALT_i2_T1 ~~ COGN_ALT_i2_T2
COGN_ALT_i3_T1 ~~ COGN_ALT_i3_T2


## 2.2 Change Score

COGN_ALT_T2 ~ 1*COGN_ALT_T1     # regress T2 perfectly on T1
dCOGN_ALT =~ 1*COGN_ALT_T2      # define the latent change score factor as measured perfectly by T2
COGN_ALT_T2 ~~ 0*COGN_ALT_T2    # fix the variance of T2 to 0
COGN_ALT_T2 ~ 0*1               # fix the intercept of T2 to 0

dCOGN_ALT ~ 1                   # estimate the intercept of the change score 
COGN_ALT_T1 ~ 1                  # estimate the intercept of T1 
dCOGN_ALT ~~ dCOGN_ALT           # estimate the Variance of the change scores 
COGN_ALT_T1 ~~ COGN_ALT_T1       # estimate the Variance of T1 
dCOGN_ALT ~ COGN_ALT_T1          # predict change score by T1


# 3 MED 1 (ENDOGENOUS): COLL_EFF

## 3.1 Measurement model

COLL_EFF_T1 =~ 1*COLL_EFF_i1_T1 + a3*COLL_EFF_i2_T1 + b3*COLL_EFF_i3_T1    # constrain factor loadings on indicator ... at ...
COLL_EFF_T2 =~ 1*COLL_EFF_i1_T2 + a3*COLL_EFF_i2_T2 + b3*COLL_EFF_i3_T2


COLL_EFF_i1_T1 + COLL_EFF_i1_T2 ~ 0*1                  # fix intercept of first indicator at T1 and T2 to 0
COLL_EFF_i2_T1 + COLL_EFF_i2_T2  ~ d3*1                # constrain intercept of second indicator at T1 and T2 to be equal
COLL_EFF_i3_T1 + COLL_EFF_i3_T2  ~ e3*1                # constrain intercept of third indicator at T1 and T2 to be equal


COLL_EFF_i1_T1 ~~ aa3*COLL_EFF_i1_T1                   # constrain residual variance on indicator ... at ...
COLL_EFF_i1_T2 ~~ aa3*COLL_EFF_i1_T2   

COLL_EFF_i2_T1 ~~ bb3*COLL_EFF_i2_T1   
COLL_EFF_i2_T2 ~~ bb3*COLL_EFF_i2_T2

COLL_EFF_i3_T1 ~~ cc3*COLL_EFF_i3_T1   
COLL_EFF_i3_T2 ~~ cc3*COLL_EFF_i3_T2


COLL_EFF_i1_T1 ~~ COLL_EFF_i1_T2                      # allow residual covariance on indicator ... between T1 and T2
COLL_EFF_i2_T1 ~~ COLL_EFF_i2_T2
COLL_EFF_i3_T1 ~~ COLL_EFF_i3_T2


## 3.2 Change Score

COLL_EFF_T2 ~ 1*COLL_EFF_T1     # regress T2 perfectly on T1
dCOLL_EFF =~ 1*COLL_EFF_T2      # define the latent change score factor as measured perfectly by T2
COLL_EFF_T2 ~~ 0*COLL_EFF_T2    # fix the variance of T2 to 0
COLL_EFF_T2 ~ 0*1               # fix the intercept of T2 to 0

dCOLL_EFF ~ 1                   # estimate the intercept of the change score 
COLL_EFF_T1 ~ 1                  # estimate the intercept of T1 
dCOLL_EFF ~~ dCOLL_EFF           # estimate the Variance of the change scores 
COLL_EFF_T1 ~~ COLL_EFF_T1       # estimate the Variance of T1 
dCOLL_EFF ~ COLL_EFF_T1          # predict change score by T1


# 4 MED 2 (ENDOGENOUS): PART_EFF

## 4.1 Measurement model

PART_EFF_T1 =~ 1*PART_EFF_i1_T1 + a5*PART_EFF_i2_T1 + b5*PART_EFF_i3_T1    # constrain factor loadings on indicator ... at ...
PART_EFF_T2 =~ 1*PART_EFF_i1_T2 + a5*PART_EFF_i2_T2 + b5*PART_EFF_i3_T2


PART_EFF_i1_T1 + PART_EFF_i1_T2 ~ 0*1                  # fix intercept of first indicator at T1 and T2 to 0
PART_EFF_i2_T1 + PART_EFF_i2_T2  ~ d5*1                # constrain intercept of second indicator at T1 and T2 to be equal
PART_EFF_i3_T1 + PART_EFF_i3_T2  ~ e5*1                # constrain intercept of third indicator at T1 and T2 to be equal


PART_EFF_i1_T1 ~~ aa5*PART_EFF_i1_T1                   # constrain residual variance on indicator ... at ...
PART_EFF_i1_T2 ~~ aa5*PART_EFF_i1_T2   

PART_EFF_i2_T1 ~~ bb5*PART_EFF_i2_T1   
PART_EFF_i2_T2 ~~ bb5*PART_EFF_i2_T2

PART_EFF_i3_T1 ~~ cc5*PART_EFF_i3_T1   
PART_EFF_i3_T2 ~~ cc5*PART_EFF_i3_T2


PART_EFF_i1_T1 ~~ PART_EFF_i1_T2                      # allow residual covariance on indicator ... between T1 and T2
PART_EFF_i2_T1 ~~ PART_EFF_i2_T2
PART_EFF_i3_T1 ~~ PART_EFF_i3_T2


## 4.2 Change Score

PART_EFF_T2 ~ 1*PART_EFF_T1     # regress T2 perfectly on T1
dPART_EFF =~ 1*PART_EFF_T2      # define the latent change score factor as measured perfectly by T2
PART_EFF_T2 ~~ 0*PART_EFF_T2    # fix the variance of T2 to 0
PART_EFF_T2 ~ 0*1               # fix the intercept of T2 to 0

dPART_EFF ~ 1                   # estimate the intercept of the change score 
PART_EFF_T1 ~ 1                  # estimate the intercept of T1 
dPART_EFF ~~ dPART_EFF           # estimate the Variance of the change scores 
PART_EFF_T1 ~~ PART_EFF_T1       # estimate the Variance of T1 
dPART_EFF ~ PART_EFF_T1          # predict change score by T1


# 5 PATH MODEL

## 5.1 First Mediator

dCAI ~ a1_d*dCOLL_EFF         # predict change DV by change MED
dCAI ~ COLL_EFF_T1           # predict change by MED_T1 
CAI_T1 ~ COLL_EFF_T1         # predict DV_T1 by MED_T1

dCOLL_EFF ~ b1_d*dCOGN_ALT         # predict change MED by change IV
dCOLL_EFF ~ COGN_ALT_T1           # predict change MED by IV_T1 
COLL_EFF_T1 ~ COGN_ALT_T1         # predict MED_T1 by MED_T1

P1_indirect:= a1_d*b1_d        # estimate indirect effect


## 5.2 Second mediator

dCAI ~ a2_d*dPART_EFF         # predict change DV by change MED
dCAI ~ PART_EFF_T1           # predict change by MED_T1 
CAI_T1 ~ PART_EFF_T1         # predict DV_T1 by MED_T1

dPART_EFF ~ b2_d*dCOGN_ALT         # predict change MED by change IV
dPART_EFF ~ COGN_ALT_T1           # predict change MED by IV_T1 
PART_EFF_T1 ~ COGN_ALT_T1         # predict MED_T1 by MED_T1

P2_indirect:= a2_d*b2_d        # estimate indirect effect


## 5.3 Covariance of mediators

PART_EFF_T1 ~~ COLL_EFF_T1      # covary MED1_T1 with MED2_T1

dPART_EFF ~~ dCOLL_EFF      # covary change in MED1 with change in MED2


## 5.4 Direct path

CAI_T1 ~ COGN_ALT_T1        # predict DV_T1 by IV_T1
dCAI ~ COGN_ALT_T1          # predict change DV by IV_T1
dCAI ~ c_d*dCOGN_ALT        # predict change DV by change IV


'

fit_MILCS_PM_MLR <- lavaan(MILCS_PM, data=data_ZfA, estimator='mlr', fixed.x=FALSE)
summary(fit_MILCS_PM_MLR, fit.measures=TRUE, standardized=TRUE, rsq=TRUE)


# Plot Model
## Specify layout of plot
SM_layout <- get_layout(NA     , NA  , NA     , NA    , NA      , "dPART_EFF"    , NA      , NA     , NA     , NA     , NA   ,
                        NA     , NA  , NA     , NA    , NA      , "dCOLL_EFF"    , NA      , NA     , NA     , NA     , NA   ,
                        NA     , NA    ,NA      , NA    , NA      , NA        , NA      , NA     , NA     , NA     , NA     ,
                        NA     , "dCOGN_ALT"    ,NA      , NA    , NA      , NA, NA      , NA     , NA     , NA     , "dCAI"     ,
                        rows = 4)
## Make plot
prepare_graph(model = fit_MILCS_PM_MLR, layout=SM_layout) %>% # specifies layout
  
  edit_graph({ label = paste(est_sig_std)}, element="edges") %>% # standardised beta (instead of uncorrected estimates)
  
  plot() # plot command


# Display parameter estimates of LCS-regressions
parameterEstimates_LCS <- parameterEstimates(fit_MILCS_PM_MLR, standardized = TRUE)
parameterEstimates_LCS <- filter(parameterEstimates_LCS, lhs %in% c("dCAI", "dCOGN_ALT",  "dCOLL_EFF", "dMOV_ID", "dPART_EFF") &
                                   rhs %in% c("dCAI", "dCOGN_ALT",  "dCOLL_EFF", "dMOV_ID", "dPART_EFF") &
                                   op %in% ("~")
)


est_MILCS_PM_T2_T1_ZfA <- parameterEstimates_LCS[, c("lhs", "rhs", "est", "se", "pvalue", "ci.lower", "ci.upper", "std.all")]
est_MILCS_PM_T2_T1_ZfA # <- display output

## display for copy-paste
names(est_MILCS_PM_T2_T1_ZfA) <- c("Dep", "Pred", "b", "SE", "p", "CI_lower", "CI_upper", "B")
est_MILCS_PM_T2_T1_ZfA_table <- nice_table(est_MILCS_PM_T2_T1_ZfA)
#print(est_MILCS_PM_T2_T1_ZfA_table, preview = "docx") # <- display output for copy-paste


# Indirect effects with bias-corrected bootstrap procedure
set.seed(1234)
fit_MILCS_PM_ML <- lavaan(MILCS_PM, data=data_ZfA, estimator='ml', fixed.x=FALSE, se = "bootstrap", bootstrap = 10000)
est_boot_MILCS_PM_T2_T1_ZfA <-  parameterestimates(fit_MILCS_PM_ML, boot.ci.type = "bca.simple", standardized = TRUE)
est_boot_MILCS_PM_T2_T1_ZfA <- filter(est_boot_MILCS_PM_T2_T1_ZfA, lhs %in% c("P1_indirect", "P2_indirect"))
est_boot_MILCS_PM_T2_T1_ZfA <- est_boot_MILCS_PM_T2_T1_ZfA[, c("label", "est", "se", "pvalue", "ci.lower", "ci.upper", "std.all")]
est_boot_MILCS_PM_T2_T1_ZfA # <- display relevant output

## display for copy-paste
names(est_boot_MILCS_PM_T2_T1_ZfA) <- c("label", "b", "SE", "p", "CI_lower", "CI_upper", "B")
est_boot_MILCS_PM_T2_T1_ZfA_table <- nice_table(est_boot_MILCS_PM_T2_T1_ZfA)
#print(est_boot_MILCS_PM_T2_T1_ZfA_table, preview = "docx") # <- display output for copy-paste


#################################### T1 & T3 ####################################


#### Latent change score simple mediation: COGN_ALT --> COLL_EFF --> CAI ####


MILCS_SM <- '

# 1 DV (ENDOGENOUS): CAI

## 1.1 Measurement model

CAI_T1 =~ 1*CAI_i1_T1 + a1*CAI_i2_T1 + b1*CAI_i3_T1    # constrain factor loadings on indicator ... at ...
CAI_T3 =~ 1*CAI_i1_T3 + a1*CAI_i2_T3 + b1*CAI_i3_T3


CAI_i1_T1 + CAI_i1_T3 ~ 0*1                  # fix intercept of first indicator at T1 and T3 to 0
CAI_i2_T1 + CAI_i2_T3  ~ d1*1                # constrain intercept of second indicator at T1 and T3 to be equal
CAI_i3_T1 + CAI_i3_T3  ~ e1*1                # constrain intercept of third indicator at T1 and T3 to be equal


CAI_i1_T1 ~~ aa1*CAI_i1_T1                   # constrain residual variance on indicator ... at ...
CAI_i1_T3 ~~ aa1*CAI_i1_T3   

CAI_i2_T1 ~~ bb1*CAI_i2_T1   
CAI_i2_T3 ~~ bb1*CAI_i2_T3

CAI_i3_T1 ~~ cc1*CAI_i3_T1   
CAI_i3_T3 ~~ cc1*CAI_i3_T3


CAI_i1_T1 ~~ CAI_i1_T3                  # allow residual covariance on indicator ... between T1 and T3
CAI_i2_T1 ~~ CAI_i2_T3
CAI_i3_T1 ~~ CAI_i3_T3


## 1.2 Change Score

CAI_T3 ~ 1*CAI_T1     # regress T3 perfectly on T1
dCAI =~ 1*CAI_T3      # define the latent change score factor as measured perfectly by T3
CAI_T3 ~~ 0*CAI_T3    # fix the variance of T3 to 0
CAI_T3 ~ 0*1               # fix the intercept of T3 to 0

dCAI ~ 1                   # estimate the intercept of the change score 
CAI_T1 ~ 1                  # estimate the intercept of T1 
dCAI ~~ dCAI           # estimate the Variance of the change scores 
CAI_T1 ~~ CAI_T1       # estimate the Variance of T1 
dCAI ~ CAI_T1          # predict change score by T1


# 2 IV (EXOGENOUS): COGN_ALT

## 2.1 Measurement model

COGN_ALT_T1 =~ 1*COGN_ALT_i1_T1 + a2*COGN_ALT_i2_T1 + b2*COGN_ALT_i3_T1    # constrain factor loadings on indicator ... at ...
COGN_ALT_T3 =~ 1*COGN_ALT_i1_T3 + a2*COGN_ALT_i2_T3 + b2*COGN_ALT_i3_T3


COGN_ALT_i1_T1 + COGN_ALT_i1_T3 ~ 0*1                  # fix intercept of first indicator at T1 and T3 to 0
COGN_ALT_i2_T1 + COGN_ALT_i2_T3  ~ d2*1                # constrain intercept of second indicator at T1 and T3 to be equal
COGN_ALT_i3_T1 + COGN_ALT_i3_T3  ~ e2*1                # constrain intercept of third indicator at T1 and T3 to be equal


COGN_ALT_i1_T1 ~~ aa2*COGN_ALT_i1_T1                   # constrain residual variance on indicator ... at ...
COGN_ALT_i1_T3 ~~ aa2*COGN_ALT_i1_T3   

COGN_ALT_i2_T1 ~~ bb2*COGN_ALT_i2_T1   
COGN_ALT_i2_T3 ~~ bb2*COGN_ALT_i2_T3

COGN_ALT_i3_T1 ~~ cc2*COGN_ALT_i3_T1   
COGN_ALT_i3_T3 ~~ cc2*COGN_ALT_i3_T3


COGN_ALT_i1_T1 ~~ COGN_ALT_i1_T3                      # allow residual covariance on indicator ... between T1 and T3
COGN_ALT_i2_T1 ~~ COGN_ALT_i2_T3
COGN_ALT_i3_T1 ~~ COGN_ALT_i3_T3


## 2.2 Change Score

COGN_ALT_T3 ~ 1*COGN_ALT_T1     # regress T3 perfectly on T1
dCOGN_ALT =~ 1*COGN_ALT_T3      # define the latent change score factor as measured perfectly by T3
COGN_ALT_T3 ~~ 0*COGN_ALT_T3    # fix the variance of T3 to 0
COGN_ALT_T3 ~ 0*1               # fix the intercept of T3 to 0

dCOGN_ALT ~ 1                   # estimate the intercept of the change score 
COGN_ALT_T1 ~ 1                  # estimate the intercept of T1 
dCOGN_ALT ~~ dCOGN_ALT           # estimate the Variance of the change scores 
COGN_ALT_T1 ~~ COGN_ALT_T1       # estimate the Variance of T1 
dCOGN_ALT ~ COGN_ALT_T1          # predict change score by T1


# 3 MED (ENDOGENOUS): COLL_EFF

## 3.1 Measurement model

COLL_EFF_T1 =~ 1*COLL_EFF_i1_T1 + a3*COLL_EFF_i2_T1 + b3*COLL_EFF_i3_T1    # constrain factor loadings on indicator ... at ...
COLL_EFF_T3 =~ 1*COLL_EFF_i1_T3 + a3*COLL_EFF_i2_T3 + b3*COLL_EFF_i3_T3


COLL_EFF_i1_T1 + COLL_EFF_i1_T3 ~ 0*1                  # fix intercept of first indicator at T1 and T3 to 0
COLL_EFF_i2_T1 + COLL_EFF_i2_T3  ~ d3*1                # constrain intercept of second indicator at T1 and T3 to be equal
COLL_EFF_i3_T1 + COLL_EFF_i3_T3  ~ e3*1                # constrain intercept of third indicator at T1 and T3 to be equal


COLL_EFF_i1_T1 ~~ aa3*COLL_EFF_i1_T1                   # constrain residual variance on indicator ... at ...
COLL_EFF_i1_T3 ~~ aa3*COLL_EFF_i1_T3   

COLL_EFF_i2_T1 ~~ bb3*COLL_EFF_i2_T1   
COLL_EFF_i2_T3 ~~ bb3*COLL_EFF_i2_T3

COLL_EFF_i3_T1 ~~ cc3*COLL_EFF_i3_T1   
COLL_EFF_i3_T3 ~~ cc3*COLL_EFF_i3_T3


COLL_EFF_i1_T1 ~~ COLL_EFF_i1_T3                      # allow residual covariance on indicator ... between T1 and T3
COLL_EFF_i2_T1 ~~ COLL_EFF_i2_T3
COLL_EFF_i3_T1 ~~ COLL_EFF_i3_T3


## 3.2 Change Score

COLL_EFF_T3 ~ 1*COLL_EFF_T1     # regress T3 perfectly on T1
dCOLL_EFF =~ 1*COLL_EFF_T3      # define the latent change score factor as measured perfectly by T3
COLL_EFF_T3 ~~ 0*COLL_EFF_T3    # fix the variance of T3 to 0
COLL_EFF_T3 ~ 0*1               # fix the intercept of T3 to 0

dCOLL_EFF ~ 1                   # estimate the intercept of the change score 
COLL_EFF_T1 ~ 1                  # estimate the intercept of T1 
dCOLL_EFF ~~ dCOLL_EFF           # estimate the Variance of the change scores 
COLL_EFF_T1 ~~ COLL_EFF_T1       # estimate the Variance of T1 
dCOLL_EFF ~ COLL_EFF_T1          # predict change score by T1


# 4 PATH MODEL

## 4.1 Mediator

dCAI ~ a1_d*dCOLL_EFF         # predict change DV by change MED
dCAI ~ COLL_EFF_T1           # predict change by MED_T1 
CAI_T1 ~ COLL_EFF_T1         # predict DV_T1 by MED_T1

dCOLL_EFF ~ b1_d*dCOGN_ALT         # predict change MED by change IV
dCOLL_EFF ~ COGN_ALT_T1           # predict change MED by IV_T1 
COLL_EFF_T1 ~ COGN_ALT_T1         # predict MED_T1 by MED_T1

indirect:= a1_d*b1_d        # estimate indirect effect


## 4.2 Direct path

CAI_T1 ~ COGN_ALT_T1        # predict DV_T1 by IV_T1
dCAI ~ COGN_ALT_T1          # predict change DV by IV_T1
dCAI ~ c_d*dCOGN_ALT        # predict change DV by change IV


'

fit_MILCS_SM_MLR <- lavaan(MILCS_SM, data=data_ZfA, estimator='mlr', fixed.x=FALSE)
summary(fit_MILCS_SM_MLR, fit.measures=TRUE, standardized=TRUE, rsq=TRUE)


# Plot Model
## Specify layout of plot
SM_layout <- get_layout(NA     , NA  , NA     , NA    , NA      , "dCOLL_EFF"    , NA      , NA     , NA     , NA     , NA   ,
                        NA     , NA    ,NA      , NA    , NA      , NA        , NA      , NA     , NA     , NA     , NA     ,
                        NA     , "dCOGN_ALT"    ,NA      , NA    , NA      , NA, NA      , NA     , NA     , NA     , "dCAI"     ,
                        rows = 3)
## Make plot
prepare_graph(model = fit_MILCS_SM_MLR, layout=SM_layout) %>% # specifies layout
  
  edit_graph({ label = paste(est_sig_std)}, element="edges") %>% # standardised beta (instead of uncorrected estimates)
  
  plot() # plot command


# Display parameter estimates of LCS-regressions
parameterEstimates_LCS <- parameterEstimates(fit_MILCS_SM_MLR, standardized = TRUE)
parameterEstimates_LCS <- filter(parameterEstimates_LCS, lhs %in% c("dCAI", "dCOGN_ALT",  "dCOLL_EFF", "dMOV_ID") &
                                   rhs %in% c("dCAI", "dCOGN_ALT",  "dCOLL_EFF", "dMOV_ID") &
                                   op %in% ("~")
)


est_MILCS_SM_T3_T1_ZfA <- parameterEstimates_LCS[, c("lhs", "rhs", "est", "se", "pvalue", "ci.lower", "ci.upper", "std.all")]
est_MILCS_SM_T3_T1_ZfA # <- display output

## display for copy-paste
names(est_MILCS_SM_T3_T1_ZfA) <- c("Dep", "Pred", "b", "SE", "p", "CI_lower", "CI_upper", "B")
est_MILCS_SM_T3_T1_ZfA_table <- nice_table(est_MILCS_SM_T3_T1_ZfA)
#print(est_MILCS_SM_T3_T1_ZfA_table, preview = "docx") # <- display output for copy-paste


# Indirect effects with bias-corrected bootstrap procedure
set.seed(1234)
fit_MILCS_SM_ML <- lavaan(MILCS_SM, data=data_ZfA, estimator='ml', fixed.x=FALSE, se = "bootstrap", bootstrap = 10000)
est_boot_MILCS_SM_T3_T1_ZfA <-  parameterestimates(fit_MILCS_SM_ML, boot.ci.type = "bca.simple", standardized = TRUE)
est_boot_MILCS_SM_T3_T1_ZfA <- filter(est_boot_MILCS_SM_T3_T1_ZfA, lhs %in% c("indirect"))
est_boot_MILCS_SM_T3_T1_ZfA <- est_boot_MILCS_SM_T3_T1_ZfA[, c("label", "est", "se", "pvalue", "ci.lower", "ci.upper", "std.all")]
est_boot_MILCS_SM_T3_T1_ZfA # <- display relevant output

## display for copy-paste
names(est_boot_MILCS_SM_T3_T1_ZfA) <- c("label", "b", "SE", "p", "CI_lower", "CI_upper", "B")
est_boot_MILCS_SM_T3_T1_ZfA_table <- nice_table(est_boot_MILCS_SM_T3_T1_ZfA)
#print(est_boot_MILCS_SM_T3_T1_ZfA_table, preview = "docx") # <- display output for copy-paste


#### Latent change score simple mediation: COGN_ALT --> MOV_ID --> CAI ####


MILCS_SM <- '

# 1 DV (ENDOGENOUS): CAI

## 1.1 Measurement model

CAI_T1 =~ 1*CAI_i1_T1 + a1*CAI_i2_T1 + b1*CAI_i3_T1    # constrain factor loadings on indicator ... at ...
CAI_T3 =~ 1*CAI_i1_T3 + a1*CAI_i2_T3 + b1*CAI_i3_T3


CAI_i1_T1 + CAI_i1_T3 ~ 0*1                  # fix intercept of first indicator at T1 and T3 to 0
CAI_i2_T1 + CAI_i2_T3  ~ d1*1                # constrain intercept of second indicator at T1 and T3 to be equal
CAI_i3_T1 + CAI_i3_T3  ~ e1*1                # constrain intercept of third indicator at T1 and T3 to be equal


CAI_i1_T1 ~~ aa1*CAI_i1_T1                   # constrain residual variance on indicator ... at ...
CAI_i1_T3 ~~ aa1*CAI_i1_T3   

CAI_i2_T1 ~~ bb1*CAI_i2_T1   
CAI_i2_T3 ~~ bb1*CAI_i2_T3

CAI_i3_T1 ~~ cc1*CAI_i3_T1   
CAI_i3_T3 ~~ cc1*CAI_i3_T3


CAI_i1_T1 ~~ CAI_i1_T3                  # allow residual covariance on indicator ... between T1 and T3
CAI_i2_T1 ~~ CAI_i2_T3
CAI_i3_T1 ~~ CAI_i3_T3


## 1.2 Change Score

CAI_T3 ~ 1*CAI_T1     # regress T3 perfectly on T1
dCAI =~ 1*CAI_T3      # define the latent change score factor as measured perfectly by T3
CAI_T3 ~~ 0*CAI_T3    # fix the variance of T3 to 0
CAI_T3 ~ 0*1               # fix the intercept of T3 to 0

dCAI ~ 1                   # estimate the intercept of the change score 
CAI_T1 ~ 1                  # estimate the intercept of T1 
dCAI ~~ dCAI           # estimate the Variance of the change scores 
CAI_T1 ~~ CAI_T1       # estimate the Variance of T1 
dCAI ~ CAI_T1          # predict change score by T1


# 2 IV (EXOGENOUS): COGN_ALT

## 2.1 Measurement model

COGN_ALT_T1 =~ 1*COGN_ALT_i1_T1 + a2*COGN_ALT_i2_T1 + b2*COGN_ALT_i3_T1    # constrain factor loadings on indicator ... at ...
COGN_ALT_T3 =~ 1*COGN_ALT_i1_T3 + a2*COGN_ALT_i2_T3 + b2*COGN_ALT_i3_T3


COGN_ALT_i1_T1 + COGN_ALT_i1_T3 ~ 0*1                  # fix intercept of first indicator at T1 and T3 to 0
COGN_ALT_i2_T1 + COGN_ALT_i2_T3  ~ d2*1                # constrain intercept of second indicator at T1 and T3 to be equal
COGN_ALT_i3_T1 + COGN_ALT_i3_T3  ~ e2*1                # constrain intercept of third indicator at T1 and T3 to be equal


COGN_ALT_i1_T1 ~~ aa2*COGN_ALT_i1_T1                   # constrain residual variance on indicator ... at ...
COGN_ALT_i1_T3 ~~ aa2*COGN_ALT_i1_T3   

COGN_ALT_i2_T1 ~~ bb2*COGN_ALT_i2_T1   
COGN_ALT_i2_T3 ~~ bb2*COGN_ALT_i2_T3

COGN_ALT_i3_T1 ~~ cc2*COGN_ALT_i3_T1   
COGN_ALT_i3_T3 ~~ cc2*COGN_ALT_i3_T3


COGN_ALT_i1_T1 ~~ COGN_ALT_i1_T3                      # allow residual covariance on indicator ... between T1 and T3
COGN_ALT_i2_T1 ~~ COGN_ALT_i2_T3
COGN_ALT_i3_T1 ~~ COGN_ALT_i3_T3


## 2.2 Change Score

COGN_ALT_T3 ~ 1*COGN_ALT_T1     # regress T3 perfectly on T1
dCOGN_ALT =~ 1*COGN_ALT_T3      # define the latent change score factor as measured perfectly by T3
COGN_ALT_T3 ~~ 0*COGN_ALT_T3    # fix the variance of T3 to 0
COGN_ALT_T3 ~ 0*1               # fix the intercept of T3 to 0

dCOGN_ALT ~ 1                   # estimate the intercept of the change score 
COGN_ALT_T1 ~ 1                  # estimate the intercept of T1 
dCOGN_ALT ~~ dCOGN_ALT           # estimate the Variance of the change scores 
COGN_ALT_T1 ~~ COGN_ALT_T1       # estimate the Variance of T1 
dCOGN_ALT ~ COGN_ALT_T1          # predict change score by T1


# 3 MED (ENDOGENOUS): MOV_ID

## 3.1 Measurement model

MOV_ID_T1 =~ 1*MOV_ID_i1_T1 + a4*MOV_ID_i2_T1 + b4*MOV_ID_i3_T1    # constrain factor loadings on indicator ... at ...
MOV_ID_T3 =~ 1*MOV_ID_i1_T3 + a4*MOV_ID_i2_T3 + b4*MOV_ID_i3_T3


MOV_ID_i1_T1 + MOV_ID_i1_T3 ~ 0*1                  # fix intercept of first indicator at T1 and T3 to 0
MOV_ID_i2_T1 + MOV_ID_i2_T3  ~ d4*1                # constrain intercept of second indicator at T1 and T3 to be equal
MOV_ID_i3_T1 + MOV_ID_i3_T3  ~ e4*1                # constrain intercept of third indicator at T1 and T3 to be equal


MOV_ID_i1_T1 ~~ aa4*MOV_ID_i1_T1                   # constrain residual variance on indicator ... at ...
MOV_ID_i1_T3 ~~ aa4*MOV_ID_i1_T3   

MOV_ID_i2_T1 ~~ bb4*MOV_ID_i2_T1   
MOV_ID_i2_T3 ~~ bb4*MOV_ID_i2_T3

MOV_ID_i3_T1 ~~ cc4*MOV_ID_i3_T1   
MOV_ID_i3_T3 ~~ cc4*MOV_ID_i3_T3


MOV_ID_i1_T1 ~~ MOV_ID_i1_T3                  # allow residual covariance on indicator ... between T1 and T3
MOV_ID_i2_T1 ~~ MOV_ID_i2_T3
MOV_ID_i3_T1 ~~ MOV_ID_i3_T3


## 3.2 Change Score

MOV_ID_T3 ~ 1*MOV_ID_T1     # regress T3 perfectly on T1
dMOV_ID =~ 1*MOV_ID_T3      # define the latent change score factor as measured perfectly by T3
MOV_ID_T3 ~~ 0*MOV_ID_T3    # fix the variance of T3 to 0
MOV_ID_T3 ~ 0*1               # fix the intercept of T3 to 0

dMOV_ID ~ 1                   # estimate the intercept of the change score 
MOV_ID_T1 ~ 1                  # estimate the intercept of T1 
dMOV_ID ~~ dMOV_ID           # estimate the Variance of the change scores 
MOV_ID_T1 ~~ MOV_ID_T1       # estimate the Variance of T1 
dMOV_ID ~ MOV_ID_T1          # predict change score by T1


# 4 PATH MODEL

## 4.1 Mediator

dCAI ~ a1_d*dMOV_ID         # predict change DV by change MED
dCAI ~ MOV_ID_T1           # predict change by MED_T1 
CAI_T1 ~ MOV_ID_T1         # predict DV_T1 by MED_T1

dMOV_ID ~ b1_d*dCOGN_ALT         # predict change MED by change IV
dMOV_ID ~ COGN_ALT_T1           # predict change MED by IV_T1 
MOV_ID_T1 ~ COGN_ALT_T1         # predict MED_T1 by MED_T1

indirect:= a1_d*b1_d        # estimate indirect effect


## 4.2 Direct path

CAI_T1 ~ COGN_ALT_T1        # predict DV_T1 by IV_T1
dCAI ~ COGN_ALT_T1          # predict change DV by IV_T1
dCAI ~ c_d*dCOGN_ALT        # predict change DV by change IV


'

fit_MILCS_SM_MLR <- lavaan(MILCS_SM, data=data_ZfA, estimator='mlr', fixed.x=FALSE)
summary(fit_MILCS_SM_MLR, fit.measures=TRUE, standardized=TRUE, rsq=TRUE)


# Plot Model
## Specify layout of plot
SM_layout <- get_layout(NA     , NA    , NA     , NA    , NA      , "dMOV_ID", NA      , NA     , NA     , NA     , NA     , 
                        NA     , NA    ,NA      , NA    , NA      , NA        , NA      , NA     , NA     , NA     , NA     ,
                        NA     , "dCOGN_ALT"  , NA     , NA    , NA      , NA    , NA      , NA     , NA     , NA     , "dCAI"   ,
                        rows = 3)
## Make plot
prepare_graph(model = fit_MILCS_SM_MLR, layout=SM_layout) %>% # specifies layout
  
  edit_graph({ label = paste(est_sig_std)}, element="edges") %>% # standardised beta (instead of uncorrected estimates)
  
  plot() # plot command


# Display parameter estimates of relationships among latent change scores
parameterEstimates_LCS <- parameterEstimates(fit_MILCS_SM_MLR, standardized = TRUE)
parameterEstimates_LCS <- filter(parameterEstimates_LCS, lhs %in% c("dCAI", "dCOGN_ALT",  "dCOLL_EFF", "dMOV_ID") &
                                   rhs %in% c("dCAI", "dCOGN_ALT",  "dCOLL_EFF", "dMOV_ID") &
                                   op %in% ("~")
)

est_MILCS_SM_T3_T1_ZfA <- parameterEstimates_LCS[, c("lhs", "rhs", "est", "se", "pvalue", "ci.lower", "ci.upper", "std.all")]
est_MILCS_SM_T3_T1_ZfA # <- display output

## display for copy-paste
names(est_MILCS_SM_T3_T1_ZfA) <- c("Dep", "Pred", "b", "SE", "p", "CI_lower", "CI_upper", "B")
est_MILCS_SM_T3_T1_ZfA_table <- nice_table(est_MILCS_SM_T3_T1_ZfA)
#print(est_MILCS_SM_T3_T1_ZfA_table, preview = "docx") # <- display output for copy-paste


# Indirect effects with bias-corrected bootstrap procedure
set.seed(1234)
fit_MILCS_SM_ML <- lavaan(MILCS_SM, data=data_ZfA, estimator='ml', fixed.x=FALSE, se = "bootstrap", bootstrap = 10000)
est_boot_MILCS_SM_T3_T1_ZfA <-  parameterestimates(fit_MILCS_SM_ML, boot.ci.type = "bca.simple", standardized = TRUE)
est_boot_MILCS_SM_T3_T1_ZfA <- filter(est_boot_MILCS_SM_T3_T1_ZfA, lhs %in% c("indirect"))
est_boot_MILCS_SM_T3_T1_ZfA <- est_boot_MILCS_SM_T3_T1_ZfA[, c("label", "est", "se", "pvalue", "ci.lower", "ci.upper", "std.all")]
est_boot_MILCS_SM_T3_T1_ZfA # <- display relevant output

## display for copy-paste
names(est_boot_MILCS_SM_T3_T1_ZfA) <- c("label", "b", "SE", "p", "CI_lower", "CI_upper", "B")
est_boot_MILCS_SM_T3_T1_ZfA_table <- nice_table(est_boot_MILCS_SM_T3_T1_ZfA)
#print(est_boot_MILCS_SM_T3_T1_ZfA_table, preview = "docx") # <- display output for copy-paste


#### Latent change score parallel mediation: COGN_ALT --> COLL_EFF & MOV_ID --> CAI ####


MILCS_PM <- '

# 1 DV (ENDOGENOUS): CAI

## 1.1 Measurement model

CAI_T1 =~ 1*CAI_i1_T1 + a1*CAI_i2_T1 + b1*CAI_i3_T1    # constrain factor loadings on indicator ... at ...
CAI_T3 =~ 1*CAI_i1_T3 + a1*CAI_i2_T3 + b1*CAI_i3_T3


CAI_i1_T1 + CAI_i1_T3 ~ 0*1                  # fix intercept of first indicator at T1 and T3 to 0
CAI_i2_T1 + CAI_i2_T3  ~ d1*1                # constrain intercept of second indicator at T1 and T3 to be equal
CAI_i3_T1 + CAI_i3_T3  ~ e1*1                # constrain intercept of third indicator at T1 and T3 to be equal


CAI_i1_T1 ~~ aa1*CAI_i1_T1                   # constrain residual variance on indicator ... at ...
CAI_i1_T3 ~~ aa1*CAI_i1_T3   

CAI_i2_T1 ~~ bb1*CAI_i2_T1   
CAI_i2_T3 ~~ bb1*CAI_i2_T3

CAI_i3_T1 ~~ cc1*CAI_i3_T1   
CAI_i3_T3 ~~ cc1*CAI_i3_T3


CAI_i1_T1 ~~ CAI_i1_T3                  # allow residual covariance on indicator ... between T1 and T3
CAI_i2_T1 ~~ CAI_i2_T3
CAI_i3_T1 ~~ CAI_i3_T3


## 1.2 Change Score

CAI_T3 ~ 1*CAI_T1     # regress T3 perfectly on T1
dCAI =~ 1*CAI_T3      # define the latent change score factor as measured perfectly by T3
CAI_T3 ~~ 0*CAI_T3    # fix the variance of T3 to 0
CAI_T3 ~ 0*1               # fix the intercept of T3 to 0

dCAI ~ 1                   # estimate the intercept of the change score 
CAI_T1 ~ 1                  # estimate the intercept of T1 
dCAI ~~ dCAI           # estimate the Variance of the change scores 
CAI_T1 ~~ CAI_T1       # estimate the Variance of T1 
dCAI ~ CAI_T1          # predict change score by T1


# 2 IV (EXOGENOUS): COGN_ALT

## 2.1 Measurement model

COGN_ALT_T1 =~ 1*COGN_ALT_i1_T1 + a2*COGN_ALT_i2_T1 + b2*COGN_ALT_i3_T1    # constrain factor loadings on indicator ... at ...
COGN_ALT_T3 =~ 1*COGN_ALT_i1_T3 + a2*COGN_ALT_i2_T3 + b2*COGN_ALT_i3_T3


COGN_ALT_i1_T1 + COGN_ALT_i1_T3 ~ 0*1                  # fix intercept of first indicator at T1 and T3 to 0
COGN_ALT_i2_T1 + COGN_ALT_i2_T3  ~ d2*1                # constrain intercept of second indicator at T1 and T3 to be equal
COGN_ALT_i3_T1 + COGN_ALT_i3_T3  ~ e2*1                # constrain intercept of third indicator at T1 and T3 to be equal


COGN_ALT_i1_T1 ~~ aa2*COGN_ALT_i1_T1                   # constrain residual variance on indicator ... at ...
COGN_ALT_i1_T3 ~~ aa2*COGN_ALT_i1_T3   

COGN_ALT_i2_T1 ~~ bb2*COGN_ALT_i2_T1   
COGN_ALT_i2_T3 ~~ bb2*COGN_ALT_i2_T3

COGN_ALT_i3_T1 ~~ cc2*COGN_ALT_i3_T1   
COGN_ALT_i3_T3 ~~ cc2*COGN_ALT_i3_T3


COGN_ALT_i1_T1 ~~ COGN_ALT_i1_T3                      # allow residual covariance on indicator ... between T1 and T3
COGN_ALT_i2_T1 ~~ COGN_ALT_i2_T3
COGN_ALT_i3_T1 ~~ COGN_ALT_i3_T3


## 2.2 Change Score

COGN_ALT_T3 ~ 1*COGN_ALT_T1     # regress T3 perfectly on T1
dCOGN_ALT =~ 1*COGN_ALT_T3      # define the latent change score factor as measured perfectly by T3
COGN_ALT_T3 ~~ 0*COGN_ALT_T3    # fix the variance of T3 to 0
COGN_ALT_T3 ~ 0*1               # fix the intercept of T3 to 0

dCOGN_ALT ~ 1                   # estimate the intercept of the change score 
COGN_ALT_T1 ~ 1                  # estimate the intercept of T1 
dCOGN_ALT ~~ dCOGN_ALT           # estimate the Variance of the change scores 
COGN_ALT_T1 ~~ COGN_ALT_T1       # estimate the Variance of T1 
dCOGN_ALT ~ COGN_ALT_T1          # predict change score by T1


# 3 MED 1 (ENDOGENOUS): COLL_EFF

## 3.1 Measurement model

COLL_EFF_T1 =~ 1*COLL_EFF_i1_T1 + a3*COLL_EFF_i2_T1 + b3*COLL_EFF_i3_T1    # constrain factor loadings on indicator ... at ...
COLL_EFF_T3 =~ 1*COLL_EFF_i1_T3 + a3*COLL_EFF_i2_T3 + b3*COLL_EFF_i3_T3


COLL_EFF_i1_T1 + COLL_EFF_i1_T3 ~ 0*1                  # fix intercept of first indicator at T1 and T3 to 0
COLL_EFF_i2_T1 + COLL_EFF_i2_T3  ~ d3*1                # constrain intercept of second indicator at T1 and T3 to be equal
COLL_EFF_i3_T1 + COLL_EFF_i3_T3  ~ e3*1                # constrain intercept of third indicator at T1 and T3 to be equal


COLL_EFF_i1_T1 ~~ aa3*COLL_EFF_i1_T1                   # constrain residual variance on indicator ... at ...
COLL_EFF_i1_T3 ~~ aa3*COLL_EFF_i1_T3   

COLL_EFF_i2_T1 ~~ bb3*COLL_EFF_i2_T1   
COLL_EFF_i2_T3 ~~ bb3*COLL_EFF_i2_T3

COLL_EFF_i3_T1 ~~ cc3*COLL_EFF_i3_T1   
COLL_EFF_i3_T3 ~~ cc3*COLL_EFF_i3_T3


COLL_EFF_i1_T1 ~~ COLL_EFF_i1_T3                  # allow residual covariance on indicator ... between T1 and T3
COLL_EFF_i2_T1 ~~ COLL_EFF_i2_T3
COLL_EFF_i3_T1 ~~ COLL_EFF_i3_T3


## 3.2 Change Score

COLL_EFF_T3 ~ 1*COLL_EFF_T1     # regress T3 perfectly on T1
dCOLL_EFF =~ 1*COLL_EFF_T3      # define the latent change score factor as measured perfectly by T3
COLL_EFF_T3 ~~ 0*COLL_EFF_T3    # fix the variance of T3 to 0
COLL_EFF_T3 ~ 0*1               # fix the intercept of T3 to 0

dCOLL_EFF ~ 1                   # estimate the intercept of the change score 
COLL_EFF_T1 ~ 1                  # estimate the intercept of T1 
dCOLL_EFF ~~ dCOLL_EFF           # estimate the Variance of the change scores 
COLL_EFF_T1 ~~ COLL_EFF_T1       # estimate the Variance of T1 
dCOLL_EFF ~ COLL_EFF_T1          # predict change score by T1


# 4 MED 2 (ENDOGENOUS): MOV_ID

## 4.1 Measurement model

MOV_ID_T1 =~ 1*MOV_ID_i1_T1 + a4*MOV_ID_i2_T1 + b4*MOV_ID_i3_T1    # constrain factor loadings on indicator ... at ...
MOV_ID_T3 =~ 1*MOV_ID_i1_T3 + a4*MOV_ID_i2_T3 + b4*MOV_ID_i3_T3


MOV_ID_i1_T1 + MOV_ID_i1_T3 ~ 0*1                  # fix intercept of first indicator at T1 and T3 to 0
MOV_ID_i2_T1 + MOV_ID_i2_T3  ~ d4*1                # constrain intercept of second indicator at T1 and T3 to be equal
MOV_ID_i3_T1 + MOV_ID_i3_T3  ~ e4*1                # constrain intercept of third indicator at T1 and T3 to be equal


MOV_ID_i1_T1 ~~ aa4*MOV_ID_i1_T1                   # constrain residual variance on indicator ... at ...
MOV_ID_i1_T3 ~~ aa4*MOV_ID_i1_T3   

MOV_ID_i2_T1 ~~ bb4*MOV_ID_i2_T1   
MOV_ID_i2_T3 ~~ bb4*MOV_ID_i2_T3

MOV_ID_i3_T1 ~~ cc4*MOV_ID_i3_T1   
MOV_ID_i3_T3 ~~ cc4*MOV_ID_i3_T3


MOV_ID_i1_T1 ~~ MOV_ID_i1_T3                  # allow residual covariance on indicator ... between T1 and T3
MOV_ID_i2_T1 ~~ MOV_ID_i2_T3
MOV_ID_i3_T1 ~~ MOV_ID_i3_T3


## 4.2 Change Score

MOV_ID_T3 ~ 1*MOV_ID_T1     # regress T3 perfectly on T1
dMOV_ID =~ 1*MOV_ID_T3      # define the latent change score factor as measured perfectly by T3
MOV_ID_T3 ~~ 0*MOV_ID_T3    # fix the variance of T3 to 0
MOV_ID_T3 ~ 0*1               # fix the intercept of T3 to 0

dMOV_ID ~ 1                   # estimate the intercept of the change score 
MOV_ID_T1 ~ 1                  # estimate the intercept of T1 
dMOV_ID ~~ dMOV_ID           # estimate the Variance of the change scores 
MOV_ID_T1 ~~ MOV_ID_T1       # estimate the Variance of T1 
dMOV_ID ~ MOV_ID_T1          # predict change score by T1


# 5 PATH MODEL

## 5.1 First mediator

dCAI ~ a1_d*dCOLL_EFF         # predict change DV by change MED
dCAI ~ COLL_EFF_T1           # predict change by MED_T1 
CAI_T1 ~ COLL_EFF_T1         # predict DV_T1 by MED_T1

dCOLL_EFF ~ b1_d*dCOGN_ALT         # predict change MED by change IV
dCOLL_EFF ~ COGN_ALT_T1           # predict change MED by IV_T1 
COLL_EFF_T1 ~ COGN_ALT_T1         # predict MED_T1 by MED_T1

P1_indirect:= a1_d*b1_d        # estimate indirect effect


## 5.2 Second mediator

dCAI ~ a2_d*dMOV_ID         # predict change DV by change MED
dCAI ~ MOV_ID_T1           # predict change by MED_T1 
CAI_T1 ~ MOV_ID_T1         # predict DV_T1 by MED_T1

dMOV_ID ~ b2_d*dCOGN_ALT         # predict change MED by change IV
dMOV_ID ~ COGN_ALT_T1           # predict change MED by IV_T1 
MOV_ID_T1 ~ COGN_ALT_T1         # predict MED_T1 by MED_T1

P2_indirect:= a2_d*b2_d        # estimate indirect effect


## 5.3 Covariance of mediators

COLL_EFF_T1 ~~ MOV_ID_T1      # covary MED1_T1 with MED2_T1
dCOLL_EFF ~~ dMOV_ID          # covary change MED1 with change MED2


## 5.4 Direct path

CAI_T1 ~ COGN_ALT_T1        # predict DV_T1 by IV_T1
dCAI ~ COGN_ALT_T1          # predict change DV by IV_T1
dCAI ~ c_d*dCOGN_ALT        # predict change DV by change IV


'

fit_MILCS_PM_MLR <- lavaan(MILCS_PM, data=data_ZfA, estimator='mlr', fixed.x=FALSE)
summary(fit_MILCS_PM_MLR, fit.measures=TRUE, standardized=TRUE, rsq=TRUE)


# Plot Model
## Specify layout of plot
PM_layout <- get_layout(NA     , NA    , NA     , NA    , NA      , "dCOLL_EFF", NA      , NA     , NA     , NA     , NA     , 
                        NA     , "dCOGN_ALT"  , NA     , NA    , NA      , NA    , NA      , NA     , NA     , NA     , "dCAI"   ,
                        NA     , NA    ,NA      , NA    , NA      , "dMOV_ID", NA      , NA     , NA     , NA     , NA     ,
                        rows = 3)
## Make plot
prepare_graph(model = fit_MILCS_PM_MLR, layout=PM_layout) %>% # specifies layout
  
  edit_graph({ label = paste(est_sig_std)}, element="edges") %>% # standardised beta (instead of uncorrected estimates)
  
  plot() # plot command


# Model parameter output
## select parameter estimates of relationships among latent change scores
parameterEstimates_LCS <- parameterEstimates(fit_MILCS_PM_MLR, standardized = TRUE)
parameterEstimates_LCS <- filter(parameterEstimates_LCS, lhs %in% c("dCAI", "dCOGN_ALT",  "dCOLL_EFF", "dMOV_ID") &
                                   rhs %in% c("dCAI", "dCOGN_ALT",  "dCOLL_EFF", "dMOV_ID") &
                                   op %in% ("~")
)

est_MILCS_PM_T3_T1_ZfA <- parameterEstimates_LCS[, c("lhs", "rhs", "est", "se", "pvalue", "ci.lower", "ci.upper", "std.all")]
est_MILCS_PM_T3_T1_ZfA # <- display output

## display for copy-paste
names(est_MILCS_PM_T3_T1_ZfA) <- c("Dep", "Pred", "b", "SE", "p", "CI_lower", "CI_upper", "B")
est_MILCS_PM_T3_T1_ZfA_table <- nice_table(est_MILCS_PM_T3_T1_ZfA)
#print(est_MILCS_PM_T3_T1_ZfA_table, preview = "docx") # <- display output for copy-paste


# Indirect effects with bias-corrected bootstrap procedure
set.seed(1234)
fit_MILCS_PM_ML <- lavaan(MILCS_PM, data=data_ZfA, estimator='ml', fixed.x=FALSE, se = "bootstrap", bootstrap = 10000)
est_boot_MILCS_PM_T3_T1_ZfA <-  parameterestimates(fit_MILCS_PM_ML, boot.ci.type = "bca.simple", standardized = TRUE)
est_boot_MILCS_PM_T3_T1_ZfA <- filter(est_boot_MILCS_PM_T3_T1_ZfA, lhs %in% c("P1_indirect", "P2_indirect"))
est_boot_MILCS_PM_T3_T1_ZfA <- est_boot_MILCS_PM_T3_T1_ZfA[, c("label", "est", "se", "pvalue", "ci.lower", "ci.upper", "std.all")]
est_boot_MILCS_PM_T3_T1_ZfA # <- display relevant output

## display for copy-paste
names(est_boot_MILCS_PM_T3_T1_ZfA) <- c("label", "b", "SE", "p", "CI_lower", "CI_upper", "B")
est_boot_MILCS_PM_T3_T1_ZfA_table <- nice_table(est_boot_MILCS_PM_T3_T1_ZfA)
#print(est_boot_MILCS_PM_T3_T1_ZfA_table, preview = "docx") # <- display output for copy-paste


#### ADDITIONAL ANALYSIS: Latent change score parallel mediation: COGN_ALT --> COLL_EFF & PART_EFF --> CAI ####


MILCS_PM <- '

# 1 DV (ENDOGENOUS): CAI

## 1.1 Measurement model

CAI_T1 =~ 1*CAI_i1_T1 + a1*CAI_i2_T1 + b1*CAI_i3_T1    # constrain factor loadings on indicator ... at ...
CAI_T3 =~ 1*CAI_i1_T3 + a1*CAI_i2_T3 + b1*CAI_i3_T3


CAI_i1_T1 + CAI_i1_T3 ~ 0*1                  # fix intercept of first indicator at T1 and T3 to 0
CAI_i2_T1 + CAI_i2_T3  ~ d1*1                # constrain intercept of second indicator at T1 and T3 to be equal
CAI_i3_T1 + CAI_i3_T3  ~ e1*1                # constrain intercept of third indicator at T1 and T3 to be equal


CAI_i1_T1 ~~ aa1*CAI_i1_T1                   # constrain residual variance on indicator ... at ...
CAI_i1_T3 ~~ aa1*CAI_i1_T3   

CAI_i2_T1 ~~ bb1*CAI_i2_T1   
CAI_i2_T3 ~~ bb1*CAI_i2_T3

CAI_i3_T1 ~~ cc1*CAI_i3_T1   
CAI_i3_T3 ~~ cc1*CAI_i3_T3


CAI_i1_T1 ~~ CAI_i1_T3                  # allow residual covariance on indicator ... between T1 and T3
CAI_i2_T1 ~~ CAI_i2_T3
CAI_i3_T1 ~~ CAI_i3_T3


## 1.2 Change Score

CAI_T3 ~ 1*CAI_T1     # regress T3 perfectly on T1
dCAI =~ 1*CAI_T3      # define the latent change score factor as measured perfectly by T3
CAI_T3 ~~ 0*CAI_T3    # fix the variance of T3 to 0
CAI_T3 ~ 0*1               # fix the intercept of T3 to 0

dCAI ~ 1                   # estimate the intercept of the change score 
CAI_T1 ~ 1                  # estimate the intercept of T1 
dCAI ~~ dCAI           # estimate the Variance of the change scores 
CAI_T1 ~~ CAI_T1       # estimate the Variance of T1 
dCAI ~ CAI_T1          # predict change score by T1


# 2 IV (EXOGENOUS): COGN_ALT

## 2.1 Measurement model

COGN_ALT_T1 =~ 1*COGN_ALT_i1_T1 + a2*COGN_ALT_i2_T1 + b2*COGN_ALT_i3_T1    # constrain factor loadings on indicator ... at ...
COGN_ALT_T3 =~ 1*COGN_ALT_i1_T3 + a2*COGN_ALT_i2_T3 + b2*COGN_ALT_i3_T3


COGN_ALT_i1_T1 + COGN_ALT_i1_T3 ~ 0*1                  # fix intercept of first indicator at T1 and T3 to 0
COGN_ALT_i2_T1 + COGN_ALT_i2_T3  ~ d2*1                # constrain intercept of second indicator at T1 and T3 to be equal
COGN_ALT_i3_T1 + COGN_ALT_i3_T3  ~ e2*1                # constrain intercept of third indicator at T1 and T3 to be equal


COGN_ALT_i1_T1 ~~ aa2*COGN_ALT_i1_T1                   # constrain residual variance on indicator ... at ...
COGN_ALT_i1_T3 ~~ aa2*COGN_ALT_i1_T3   

COGN_ALT_i2_T1 ~~ bb2*COGN_ALT_i2_T1   
COGN_ALT_i2_T3 ~~ bb2*COGN_ALT_i2_T3

COGN_ALT_i3_T1 ~~ cc2*COGN_ALT_i3_T1   
COGN_ALT_i3_T3 ~~ cc2*COGN_ALT_i3_T3


COGN_ALT_i1_T1 ~~ COGN_ALT_i1_T3                      # allow residual covariance on indicator ... between T1 and T3
COGN_ALT_i2_T1 ~~ COGN_ALT_i2_T3
COGN_ALT_i3_T1 ~~ COGN_ALT_i3_T3


## 2.2 Change Score

COGN_ALT_T3 ~ 1*COGN_ALT_T1     # regress T3 perfectly on T1
dCOGN_ALT =~ 1*COGN_ALT_T3      # define the latent change score factor as measured perfectly by T3
COGN_ALT_T3 ~~ 0*COGN_ALT_T3    # fix the variance of T3 to 0
COGN_ALT_T3 ~ 0*1               # fix the intercept of T3 to 0

dCOGN_ALT ~ 1                   # estimate the intercept of the change score 
COGN_ALT_T1 ~ 1                  # estimate the intercept of T1 
dCOGN_ALT ~~ dCOGN_ALT           # estimate the Variance of the change scores 
COGN_ALT_T1 ~~ COGN_ALT_T1       # estimate the Variance of T1 
dCOGN_ALT ~ COGN_ALT_T1          # predict change score by T1


# 3 MED 1 (ENDOGENOUS): COLL_EFF

## 3.1 Measurement model

COLL_EFF_T1 =~ 1*COLL_EFF_i1_T1 + a3*COLL_EFF_i2_T1 + b3*COLL_EFF_i3_T1    # constrain factor loadings on indicator ... at ...
COLL_EFF_T3 =~ 1*COLL_EFF_i1_T3 + a3*COLL_EFF_i2_T3 + b3*COLL_EFF_i3_T3


COLL_EFF_i1_T1 + COLL_EFF_i1_T3 ~ 0*1                  # fix intercept of first indicator at T1 and T3 to 0
COLL_EFF_i2_T1 + COLL_EFF_i2_T3  ~ d3*1                # constrain intercept of second indicator at T1 and T3 to be equal
COLL_EFF_i3_T1 + COLL_EFF_i3_T3  ~ e3*1                # constrain intercept of third indicator at T1 and T3 to be equal


COLL_EFF_i1_T1 ~~ aa3*COLL_EFF_i1_T1                   # constrain residual variance on indicator ... at ...
COLL_EFF_i1_T3 ~~ aa3*COLL_EFF_i1_T3   

COLL_EFF_i2_T1 ~~ bb3*COLL_EFF_i2_T1   
COLL_EFF_i2_T3 ~~ bb3*COLL_EFF_i2_T3

COLL_EFF_i3_T1 ~~ cc3*COLL_EFF_i3_T1   
COLL_EFF_i3_T3 ~~ cc3*COLL_EFF_i3_T3


COLL_EFF_i1_T1 ~~ COLL_EFF_i1_T3                      # allow residual covariance on indicator ... between T1 and T3
COLL_EFF_i2_T1 ~~ COLL_EFF_i2_T3
COLL_EFF_i3_T1 ~~ COLL_EFF_i3_T3


## 3.2 Change Score

COLL_EFF_T3 ~ 1*COLL_EFF_T1     # regress T3 perfectly on T1
dCOLL_EFF =~ 1*COLL_EFF_T3      # define the latent change score factor as measured perfectly by T3
COLL_EFF_T3 ~~ 0*COLL_EFF_T3    # fix the variance of T3 to 0
COLL_EFF_T3 ~ 0*1               # fix the intercept of T3 to 0

dCOLL_EFF ~ 1                   # estimate the intercept of the change score 
COLL_EFF_T1 ~ 1                  # estimate the intercept of T1 
dCOLL_EFF ~~ dCOLL_EFF           # estimate the Variance of the change scores 
COLL_EFF_T1 ~~ COLL_EFF_T1       # estimate the Variance of T1 
dCOLL_EFF ~ COLL_EFF_T1          # predict change score by T1


# 4 MED 2 (ENDOGENOUS): PART_EFF

## 4.1 Measurement model

PART_EFF_T1 =~ 1*PART_EFF_i1_T1 + a5*PART_EFF_i2_T1 + b5*PART_EFF_i3_T1    # constrain factor loadings on indicator ... at ...
PART_EFF_T3 =~ 1*PART_EFF_i1_T3 + a5*PART_EFF_i2_T3 + b5*PART_EFF_i3_T3


PART_EFF_i1_T1 + PART_EFF_i1_T3 ~ 0*1                  # fix intercept of first indicator at T1 and T3 to 0
PART_EFF_i2_T1 + PART_EFF_i2_T3  ~ d5*1                # constrain intercept of second indicator at T1 and T3 to be equal
PART_EFF_i3_T1 + PART_EFF_i3_T3  ~ e5*1                # constrain intercept of third indicator at T1 and T3 to be equal


PART_EFF_i1_T1 ~~ aa5*PART_EFF_i1_T1                   # constrain residual variance on indicator ... at ...
PART_EFF_i1_T3 ~~ aa5*PART_EFF_i1_T3   

PART_EFF_i2_T1 ~~ bb5*PART_EFF_i2_T1   
PART_EFF_i2_T3 ~~ bb5*PART_EFF_i2_T3

PART_EFF_i3_T1 ~~ cc5*PART_EFF_i3_T1   
PART_EFF_i3_T3 ~~ cc5*PART_EFF_i3_T3


PART_EFF_i1_T1 ~~ PART_EFF_i1_T3                      # allow residual covariance on indicator ... between T1 and T3
PART_EFF_i2_T1 ~~ PART_EFF_i2_T3
PART_EFF_i3_T1 ~~ PART_EFF_i3_T3


## 4.2 Change Score

PART_EFF_T3 ~ 1*PART_EFF_T1     # regress T3 perfectly on T1
dPART_EFF =~ 1*PART_EFF_T3      # define the latent change score factor as measured perfectly by T3
PART_EFF_T3 ~~ 0*PART_EFF_T3    # fix the variance of T3 to 0
PART_EFF_T3 ~ 0*1               # fix the intercept of T3 to 0

dPART_EFF ~ 1                   # estimate the intercept of the change score 
PART_EFF_T1 ~ 1                  # estimate the intercept of T1 
dPART_EFF ~~ dPART_EFF           # estimate the Variance of the change scores 
PART_EFF_T1 ~~ PART_EFF_T1       # estimate the Variance of T1 
dPART_EFF ~ PART_EFF_T1          # predict change score by T1


# 5 PATH MODEL

## 5.1 First Mediator

dCAI ~ a1_d*dCOLL_EFF         # predict change DV by change MED
dCAI ~ COLL_EFF_T1           # predict change by MED_T1 
CAI_T1 ~ COLL_EFF_T1         # predict DV_T1 by MED_T1

dCOLL_EFF ~ b1_d*dCOGN_ALT         # predict change MED by change IV
dCOLL_EFF ~ COGN_ALT_T1           # predict change MED by IV_T1 
COLL_EFF_T1 ~ COGN_ALT_T1         # predict MED_T1 by MED_T1

P1_indirect:= a1_d*b1_d        # estimate indirect effect


## 5.2 Second mediator

dCAI ~ a2_d*dPART_EFF         # predict change DV by change MED
dCAI ~ PART_EFF_T1           # predict change by MED_T1 
CAI_T1 ~ PART_EFF_T1         # predict DV_T1 by MED_T1

dPART_EFF ~ b2_d*dCOGN_ALT         # predict change MED by change IV
dPART_EFF ~ COGN_ALT_T1           # predict change MED by IV_T1 
PART_EFF_T1 ~ COGN_ALT_T1         # predict MED_T1 by MED_T1

P2_indirect:= a2_d*b2_d        # estimate indirect effect


## 5.3 Covariance of mediators

PART_EFF_T1 ~~ COLL_EFF_T1      # covary MED1_T1 with MED2_T1

dPART_EFF ~~ dCOLL_EFF      # covary change in MED1 with change in MED2


## 5.4 Direct path

CAI_T1 ~ COGN_ALT_T1        # predict DV_T1 by IV_T1
dCAI ~ COGN_ALT_T1          # predict change DV by IV_T1
dCAI ~ c_d*dCOGN_ALT        # predict change DV by change IV


'

fit_MILCS_PM_MLR <- lavaan(MILCS_PM, data=data_ZfA, estimator='mlr', fixed.x=FALSE)
summary(fit_MILCS_PM_MLR, fit.measures=TRUE, standardized=TRUE, rsq=TRUE)


# Plot Model
## Specify layout of plot
SM_layout <- get_layout(NA     , NA  , NA     , NA    , NA      , "dPART_EFF"    , NA      , NA     , NA     , NA     , NA   ,
                        NA     , NA  , NA     , NA    , NA      , "dCOLL_EFF"    , NA      , NA     , NA     , NA     , NA   ,
                        NA     , NA    ,NA      , NA    , NA      , NA        , NA      , NA     , NA     , NA     , NA     ,
                        NA     , "dCOGN_ALT"    ,NA      , NA    , NA      , NA, NA      , NA     , NA     , NA     , "dCAI"     ,
                        rows = 4)
## Make plot
prepare_graph(model = fit_MILCS_PM_MLR, layout=SM_layout) %>% # specifies layout
  
  edit_graph({ label = paste(est_sig_std)}, element="edges") %>% # standardised beta (instead of uncorrected estimates)
  
  plot() # plot command


# Display parameter estimates of LCS-regressions
parameterEstimates_LCS <- parameterEstimates(fit_MILCS_PM_MLR, standardized = TRUE)
parameterEstimates_LCS <- filter(parameterEstimates_LCS, lhs %in% c("dCAI", "dCOGN_ALT",  "dCOLL_EFF", "dMOV_ID", "dPART_EFF") &
                                   rhs %in% c("dCAI", "dCOGN_ALT",  "dCOLL_EFF", "dMOV_ID", "dPART_EFF") &
                                   op %in% ("~")
)


est_MILCS_PM_T3_T1_ZfA <- parameterEstimates_LCS[, c("lhs", "rhs", "est", "se", "pvalue", "ci.lower", "ci.upper", "std.all")]
est_MILCS_PM_T3_T1_ZfA # <- display output

## display for copy-paste
names(est_MILCS_PM_T3_T1_ZfA) <- c("Dep", "Pred", "b", "SE", "p", "CI_lower", "CI_upper", "B")
est_MILCS_PM_T3_T1_ZfA_table <- nice_table(est_MILCS_PM_T3_T1_ZfA)
#print(est_MILCS_PM_T3_T1_ZfA_table, preview = "docx") # <- display output for copy-paste


# Indirect effects with bias-corrected bootstrap procedure
set.seed(1234)
fit_MILCS_PM_ML <- lavaan(MILCS_PM, data=data_ZfA, estimator='ml', fixed.x=FALSE, se = "bootstrap", bootstrap = 10000)
est_boot_MILCS_PM_T3_T1_ZfA <-  parameterestimates(fit_MILCS_PM_ML, boot.ci.type = "bca.simple", standardized = TRUE)
est_boot_MILCS_PM_T3_T1_ZfA <- filter(est_boot_MILCS_PM_T3_T1_ZfA, lhs %in% c("P1_indirect", "P2_indirect"))
est_boot_MILCS_PM_T3_T1_ZfA <- est_boot_MILCS_PM_T3_T1_ZfA[, c("label", "est", "se", "pvalue", "ci.lower", "ci.upper", "std.all")]
est_boot_MILCS_PM_T3_T1_ZfA # <- display relevant output

## display for copy-paste
names(est_boot_MILCS_PM_T3_T1_ZfA) <- c("label", "b", "SE", "p", "CI_lower", "CI_upper", "B")
est_boot_MILCS_PM_T3_T1_ZfA_table <- nice_table(est_boot_MILCS_PM_T3_T1_ZfA)
#print(est_boot_MILCS_PM_T3_T1_ZfA_table, preview = "docx") # <- display output for copy-paste
