# Supplementary material for: From imagination to activism: Cognitive alternatives motivate commitment to activism through identification with social movements and collective efficacy
Source: Br J Soc Psychol. 2024 Nov 15;64(1):e12811. doi: 10.1111/bjso.12811 (PMC11590046; doi:10.1111/bjso.12811)
Supplement: Supplementary file 1 — Data S1. [file BJSO-64-0-s001.zip › Supp 2 main analyses and data/r-scripts analyses/1_MEASURE_Study2.R]

#### load packages ####

library(haven)
library(lavaan)
library(tidySEM)
library(dplyr)
library(MOTE)
library(rempsyc)


#### read data for analyses ####
data_ZfA <- haven::read_sav(
  "...")  # <-- specify file path


################################ DEVELOP MEASUREMENT MODEL ################################


#### CAI (collective action intention) ####

#### CAI: Investigate factor loadings #### 

# T1
CFA_CAI_T1 <- 'CAI_T1 =~ CAI_i1_T1 + CAI_i2_T1 + CAI_i3_T1 ' 
fit_CFA_CAI_T1 <- cfa(CFA_CAI_T1, data=data_ZfA) 
summary(fit_CFA_CAI_T1, fit.measures=TRUE, standardized=TRUE)

parameterEstimates_CFA_CAI_T1 <- parameterEstimates(fit_CFA_CAI_T1, standardized = TRUE)
parameterEstimates_CFA_CAI_T1 <- filter(parameterEstimates_CFA_CAI_T1, op %in% ("=~"))
factor_loadings_CAI_T1 <-  (parameterEstimates_CFA_CAI_T1[, c("rhs", "std.all")])

factor_loadings_CAI_T1$std.all <- apa(factor_loadings_CAI_T1$std.all,2, FALSE) # formatting without zero in front of decimal point
factor_loadings_CAI_T1_table <- nice_table(factor_loadings_CAI_T1)
#print(factor_loadings_CAI_T1_table, preview = "docx")


# T2
CFA_CAI_T2 <- 'CAI_T2 =~ CAI_i1_T2 + CAI_i2_T2 + CAI_i3_T2 ' 
fit_CFA_CAI_T2 <- cfa(CFA_CAI_T2, data=data_ZfA) 
summary(fit_CFA_CAI_T2, fit.measures=TRUE, standardized=TRUE)

parameterEstimates_CFA_CAI_T2 <- parameterEstimates(fit_CFA_CAI_T2, standardized = TRUE)
parameterEstimates_CFA_CAI_T2 <- filter(parameterEstimates_CFA_CAI_T2, op %in% ("=~"))
factor_loadings_CAI_T2 <-  (parameterEstimates_CFA_CAI_T2[, c("rhs", "std.all")])

factor_loadings_CAI_T2$std.all <- apa(factor_loadings_CAI_T2$std.all,2, FALSE) # formatting without zero in front of decimal point
factor_loadings_CAI_T2_table <- nice_table(factor_loadings_CAI_T2)
#print(factor_loadings_CAI_T2_table, preview = "docx")

# T3
CFA_CAI_T3 <- 'CAI_T3 =~ CAI_i1_T3 + CAI_i2_T3 + CAI_i3_T3 ' 
fit_CFA_CAI_T3 <- cfa(CFA_CAI_T3, data=data_ZfA) 
summary(fit_CFA_CAI_T3, fit.measures=TRUE, standardized=TRUE)

parameterEstimates_CFA_CAI_T3 <- parameterEstimates(fit_CFA_CAI_T3, standardized = TRUE)
parameterEstimates_CFA_CAI_T3 <- filter(parameterEstimates_CFA_CAI_T3, op %in% ("=~"))
factor_loadings_CAI_T3 <-  (parameterEstimates_CFA_CAI_T3[, c("rhs", "std.all")])

factor_loadings_CAI_T3$std.all <- apa(factor_loadings_CAI_T3$std.all,2, FALSE) # formatting without zero in front of decimal point
factor_loadings_CAI_T3_table <- nice_table(factor_loadings_CAI_T3)
#print(factor_loadings_CAI_T3_table, preview = "docx")


#### CAI: test for measurement invariance ####

#################################### T1 & T2

# configural measurement invariance (NO constrain)
configural_CAI <- '

CAI_T1 =~ 1*CAI_i1_T1 + CAI_i2_T1 + CAI_i3_T1 
CAI_T2 =~ 1*CAI_i1_T2 + CAI_i2_T2 + CAI_i3_T2


CAI_i1_T1 + CAI_i1_T2 ~ 0*1               # fix intercept of first indicator at T1 and T2 to 0
CAI_i2_T1 + CAI_i2_T2  ~ 1                # estimate intercept of second indicator at T1 and T2
CAI_i3_T1 + CAI_i3_T2  ~ 1                # estimate intercept of third indicator at T1 and T2 


CAI_T1 + CAI_T2 ~ 1                       # estimate the intercept of latent variables at T1 and T2


CAI_i1_T1 ~~ CAI_i1_T1                  # allow residual variance on indicator ... at ...
CAI_i1_T2 ~~ CAI_i1_T2   

CAI_i2_T1 ~~ CAI_i2_T1   
CAI_i2_T2 ~~ CAI_i2_T2

CAI_i3_T1 ~~ CAI_i3_T1   
CAI_i3_T2 ~~ CAI_i3_T2


CAI_i1_T1 ~~ CAI_i1_T2                  # allow residual covariance on indicator ... between T1 and T2
CAI_i2_T1 ~~ CAI_i2_T2
CAI_i3_T1 ~~ CAI_i3_T2

'

fit_configural_CAI <- sem(configural_CAI, data=data_ZfA, estimator='mlr')
summary(fit_configural_CAI, fit.measures=TRUE, standardized=TRUE)


# weak / metric measurement invariance (CONSTRAINED FACTOR LOADINGS)
weak_CAI <- '

CAI_T1 =~ 1*CAI_i1_T1 + a1*CAI_i2_T1 + b1*CAI_i3_T1    # constrain factor loadings on indicator ... at ...
CAI_T2 =~ 1*CAI_i1_T2 + a1*CAI_i2_T2 + b1*CAI_i3_T2


CAI_i1_T1 + CAI_i1_T2 ~ 0*1               # fix intercept of first indicator at T1 and T2 to 0
CAI_i2_T1 + CAI_i2_T2  ~ 1                # estimate intercept of second indicator at T1 and T2
CAI_i3_T1 + CAI_i3_T2  ~ 1                # estimate intercept of third indicator at T1 and T2 


CAI_T1 + CAI_T2 ~ 1                       # estimate the intercept of latent variables at T1 and T2


CAI_i1_T1 ~~ CAI_i1_T1                  # allow residual variance on indicator ... at ...
CAI_i1_T2 ~~ CAI_i1_T2   

CAI_i2_T1 ~~ CAI_i2_T1   
CAI_i2_T2 ~~ CAI_i2_T2

CAI_i3_T1 ~~ CAI_i3_T1   
CAI_i3_T2 ~~ CAI_i3_T2


CAI_i1_T1 ~~ CAI_i1_T2                  # allow residual covariance on indicator ... between T1 and T2
CAI_i2_T1 ~~ CAI_i2_T2
CAI_i3_T1 ~~ CAI_i3_T2

'

fit_weak_CAI <- sem(weak_CAI, data=data_ZfA, estimator='mlr')
summary(fit_weak_CAI, fit.measures=TRUE, standardized=TRUE)


# strong / scalar measurement invariance (CONSTRAINED INTERCEPTS & FACTOR LOADINGS)
strong_CAI <- '

CAI_T1 =~ 1*CAI_i1_T1 + a1*CAI_i2_T1 + b1*CAI_i3_T1    # constrain factor loadings on indicator ... at ...
CAI_T2 =~ 1*CAI_i1_T2 + a1*CAI_i2_T2 + b1*CAI_i3_T2


CAI_i1_T1 + CAI_i1_T2 ~ 0*1                  # fix intercept of first indicator at T1 and T2 to 0
CAI_i2_T1 + CAI_i2_T2  ~ d1*1                # constrain intercept of second indicator at T1 and T2 to be equal
CAI_i3_T1 + CAI_i3_T2  ~ e1*1                # constrain intercept of third indicator at T1 and T2 to be equal


CAI_T1 + CAI_T2 ~ 1                          #  estimate the intercept of latent variables at T1 and T2


CAI_i1_T1 ~~ CAI_i1_T1              # allow residual variance on indicator ... at ...
CAI_i1_T2 ~~ CAI_i1_T2   

CAI_i2_T1 ~~ CAI_i2_T1   
CAI_i2_T2 ~~ CAI_i2_T2

CAI_i3_T1 ~~ CAI_i3_T1   
CAI_i3_T2 ~~ CAI_i3_T2


CAI_i1_T1 ~~ CAI_i1_T2                  # allow residual covariance on indicator ... between T1 and T2
CAI_i2_T1 ~~ CAI_i2_T2
CAI_i3_T1 ~~ CAI_i3_T2

'

fit_strong_CAI <- sem(strong_CAI, data=data_ZfA, estimator='mlr')
summary(fit_strong_CAI, fit.measures=TRUE, standardized=TRUE)


# strict / residual measurement invariance (CONSTRAINED RESIDUALS, INTERCEPTS & FACTOR LOADINGS)
strict_CAI <- '

CAI_T1 =~ 1*CAI_i1_T1 + a1*CAI_i2_T1 + b1*CAI_i3_T1    # constrain factor loadings on indicator ... at ...
CAI_T2 =~ 1*CAI_i1_T2 + a1*CAI_i2_T2 + b1*CAI_i3_T2


CAI_i1_T1 + CAI_i1_T2 ~ 0*1                  # fix intercept of first indicator at T1 and T2 to 0
CAI_i2_T1 + CAI_i2_T2  ~ d1*1                # constrain intercept of second indicator at T1 and T2 to be equal
CAI_i3_T1 + CAI_i3_T2  ~ e1*1                # constrain intercept of third indicator at T1 and T2 to be equal


CAI_T1 + CAI_T2 ~ 1                          #  estimate the intercept of latent variables at T1 and T2


CAI_i1_T1 ~~ aa1*CAI_i1_T1                   # constrain residual variance on indicator ... at ...
CAI_i1_T2 ~~ aa1*CAI_i1_T2   

CAI_i2_T1 ~~ bb1*CAI_i2_T1   
CAI_i2_T2 ~~ bb1*CAI_i2_T2

CAI_i3_T1 ~~ cc1*CAI_i3_T1   
CAI_i3_T2 ~~ cc1*CAI_i3_T2


CAI_i1_T1 ~~ CAI_i1_T2                      # allow residual covariance on indicator ... between T1 and T2
CAI_i2_T1 ~~ CAI_i2_T2
CAI_i3_T1 ~~ CAI_i3_T2


'
fit_strict_CAI <- sem(strict_CAI, data=data_ZfA, estimator='mlr')
summary(fit_strict_CAI, fit.measures=TRUE, standardized=TRUE)


# compare fit statistics of all invariance models
round(cbind(configural=inspect(fit_configural_CAI, 'fit.measures'), 
            weak=inspect(fit_weak_CAI, 'fit.measures'),
            strong=inspect(fit_strong_CAI, 'fit.measures'),
            strict=inspect(fit_strict_CAI, 'fit.measures')),3)

# Chi-square difference test for nested invariance models 
anova(fit_configural_CAI, fit_weak_CAI)
anova(fit_weak_CAI, fit_strong_CAI)
anova(fit_strong_CAI, fit_strict_CAI)

# --> no sign. difference between configural and weak invariance model
# --> sign. difference between weak and strong invariance model
# --> sign. difference between strong and strict invariance model


#################################### T1 & T3

# configural measurement invariance (NO constrain)
configural_CAI <- '

CAI_T1 =~ 1*CAI_i1_T1 + CAI_i2_T1 + CAI_i3_T1 
CAI_T3 =~ 1*CAI_i1_T3 + CAI_i2_T3 + CAI_i3_T3


CAI_i1_T1 + CAI_i1_T3 ~ 0*1               # fix intercept of first indicator at T1 and T3 to 0
CAI_i2_T1 + CAI_i2_T3  ~ 1                # estimate intercept of second indicator at T1 and T3
CAI_i3_T1 + CAI_i3_T3  ~ 1                # estimate intercept of third indicator at T1 and T3 


CAI_T1 + CAI_T3 ~ 1                       # estimate the intercept of latent variables at T1 and T3


CAI_i1_T1 ~~ CAI_i1_T1                  # allow residual variance on indicator ... at ...
CAI_i1_T3 ~~ CAI_i1_T3   

CAI_i2_T1 ~~ CAI_i2_T1   
CAI_i2_T3 ~~ CAI_i2_T3

CAI_i3_T1 ~~ CAI_i3_T1   
CAI_i3_T3 ~~ CAI_i3_T3


CAI_i1_T1 ~~ CAI_i1_T3                  # allow residual covariance on indicator ... between T1 and T3
CAI_i2_T1 ~~ CAI_i2_T3
CAI_i3_T1 ~~ CAI_i3_T3

'

fit_configural_CAI <- sem(configural_CAI, data=data_ZfA, estimator='mlr')
summary(fit_configural_CAI, fit.measures=TRUE, standardized=TRUE)


# weak / metric measurement invariance (CONSTRAINED FACTOR LOADINGS)
weak_CAI <- '

CAI_T1 =~ 1*CAI_i1_T1 + a1*CAI_i2_T1 + b1*CAI_i3_T1    # constrain factor loadings on indicator ... at ...
CAI_T3 =~ 1*CAI_i1_T3 + a1*CAI_i2_T3 + b1*CAI_i3_T3


CAI_i1_T1 + CAI_i1_T3 ~ 0*1               # fix intercept of first indicator at T1 and T3 to 0
CAI_i2_T1 + CAI_i2_T3  ~ 1                # estimate intercept of second indicator at T1 and T3
CAI_i3_T1 + CAI_i3_T3  ~ 1                # estimate intercept of third indicator at T1 and T3 


CAI_T1 + CAI_T3 ~ 1                       # estimate the intercept of latent variables at T1 and T3


CAI_i1_T1 ~~ CAI_i1_T1                  # allow residual variance on indicator ... at ...
CAI_i1_T3 ~~ CAI_i1_T3   

CAI_i2_T1 ~~ CAI_i2_T1   
CAI_i2_T3 ~~ CAI_i2_T3

CAI_i3_T1 ~~ CAI_i3_T1   
CAI_i3_T3 ~~ CAI_i3_T3


CAI_i1_T1 ~~ CAI_i1_T3                  # allow residual covariance on indicator ... between T1 and T3
CAI_i2_T1 ~~ CAI_i2_T3
CAI_i3_T1 ~~ CAI_i3_T3

'

fit_weak_CAI <- sem(weak_CAI, data=data_ZfA, estimator='mlr')
summary(fit_weak_CAI, fit.measures=TRUE, standardized=TRUE)


# strong / scalar measurement invariance (CONSTRAINED INTERCEPTS & FACTOR LOADINGS)
strong_CAI <- '

CAI_T1 =~ 1*CAI_i1_T1 + a1*CAI_i2_T1 + b1*CAI_i3_T1    # constrain factor loadings on indicator ... at ...
CAI_T3 =~ 1*CAI_i1_T3 + a1*CAI_i2_T3 + b1*CAI_i3_T3


CAI_i1_T1 + CAI_i1_T3 ~ 0*1                  # fix intercept of first indicator at T1 and T3 to 0
CAI_i2_T1 + CAI_i2_T3  ~ d1*1                # constrain intercept of second indicator at T1 and T3 to be equal
CAI_i3_T1 + CAI_i3_T3  ~ e1*1                # constrain intercept of third indicator at T1 and T3 to be equal


CAI_T1 + CAI_T3 ~ 1                          #  estimate the intercept of latent variables at T1 and T3


CAI_i1_T1 ~~ CAI_i1_T1              # allow residual variance on indicator ... at ...
CAI_i1_T3 ~~ CAI_i1_T3   

CAI_i2_T1 ~~ CAI_i2_T1   
CAI_i2_T3 ~~ CAI_i2_T3

CAI_i3_T1 ~~ CAI_i3_T1   
CAI_i3_T3 ~~ CAI_i3_T3


CAI_i1_T1 ~~ CAI_i1_T3                  # allow residual covariance on indicator ... between T1 and T3
CAI_i2_T1 ~~ CAI_i2_T3
CAI_i3_T1 ~~ CAI_i3_T3

'

fit_strong_CAI <- sem(strong_CAI, data=data_ZfA, estimator='mlr')
summary(fit_strong_CAI, fit.measures=TRUE, standardized=TRUE)


# strict / residual measurement invariance (CONSTRAINED RESIDUALS, INTERCEPTS & FACTOR LOADINGS)
strict_CAI <- '

CAI_T1 =~ 1*CAI_i1_T1 + a1*CAI_i2_T1 + b1*CAI_i3_T1    # constrain factor loadings on indicator ... at ...
CAI_T3 =~ 1*CAI_i1_T3 + a1*CAI_i2_T3 + b1*CAI_i3_T3


CAI_i1_T1 + CAI_i1_T3 ~ 0*1                  # fix intercept of first indicator at T1 and T3 to 0
CAI_i2_T1 + CAI_i2_T3  ~ d1*1                # constrain intercept of second indicator at T1 and T3 to be equal
CAI_i3_T1 + CAI_i3_T3  ~ e1*1                # constrain intercept of third indicator at T1 and T3 to be equal


CAI_T1 + CAI_T3 ~ 1                          #  estimate the intercept of latent variables at T1 and T3


CAI_i1_T1 ~~ aa1*CAI_i1_T1                   # constrain residual variance on indicator ... at ...
CAI_i1_T3 ~~ aa1*CAI_i1_T3   

CAI_i2_T1 ~~ bb1*CAI_i2_T1   
CAI_i2_T3 ~~ bb1*CAI_i2_T3

CAI_i3_T1 ~~ cc1*CAI_i3_T1   
CAI_i3_T3 ~~ cc1*CAI_i3_T3


CAI_i1_T1 ~~ CAI_i1_T3                      # allow residual covariance on indicator ... between T1 and T3
CAI_i2_T1 ~~ CAI_i2_T3
CAI_i3_T1 ~~ CAI_i3_T3


'
fit_strict_CAI <- sem(strict_CAI, data=data_ZfA, estimator='mlr')
summary(fit_strict_CAI, fit.measures=TRUE, standardized=TRUE)


# compare fit statistics of all invariance models
round(cbind(configural=inspect(fit_configural_CAI, 'fit.measures'), 
            weak=inspect(fit_weak_CAI, 'fit.measures'),
            strong=inspect(fit_strong_CAI, 'fit.measures'),
            strict=inspect(fit_strict_CAI, 'fit.measures')),3)

# Chi-square difference test for nested invariance models 
anova(fit_configural_CAI, fit_weak_CAI)
anova(fit_weak_CAI, fit_strong_CAI)
anova(fit_strong_CAI, fit_strict_CAI)

# --> no sign. difference between configural and weak invariance model
# --> no sign. difference between weak and strong invariance model
# --> no sign. difference between strong and strict invariance model


#### COGN_ALT (socio-ecological cognitive alternatives) ####

#### COGN_ALT: Investigate factor loadings  ####

# T1
CFA_COGN_ALT_T1 <- 'COGN_ALT_T1 =~ COGN_ALT_i1_T1 + COGN_ALT_i2_T1 + COGN_ALT_i3_T1 ' 
fit_CFA_COGN_ALT_T1 <- cfa(CFA_COGN_ALT_T1, data=data_ZfA) 
summary(fit_CFA_COGN_ALT_T1, fit.measures=TRUE, standardized=TRUE)

parameterEstimates_CFA_COGN_ALT_T1 <- parameterEstimates(fit_CFA_COGN_ALT_T1, standardized = TRUE)
parameterEstimates_CFA_COGN_ALT_T1 <- filter(parameterEstimates_CFA_COGN_ALT_T1, op %in% ("=~"))
factor_loadings_COGN_ALT_T1 <-  (parameterEstimates_CFA_COGN_ALT_T1[, c("rhs", "std.all")])

factor_loadings_COGN_ALT_T1$std.all <- apa(factor_loadings_COGN_ALT_T1$std.all,2, FALSE) # formatting without zero in front of decimal point
factor_loadings_COGN_ALT_T1_table <- nice_table(factor_loadings_COGN_ALT_T1)
#print(factor_loadings_COGN_ALT_T1_table, preview = "docx")


# T2
CFA_COGN_ALT_T2 <- 'COGN_ALT_T2 =~ COGN_ALT_i1_T2 + COGN_ALT_i2_T2 + COGN_ALT_i3_T2 ' 
fit_CFA_COGN_ALT_T2 <- cfa(CFA_COGN_ALT_T2, data=data_ZfA) 
summary(fit_CFA_COGN_ALT_T2, fit.measures=TRUE, standardized=TRUE)

parameterEstimates_CFA_COGN_ALT_T2 <- parameterEstimates(fit_CFA_COGN_ALT_T2, standardized = TRUE)
parameterEstimates_CFA_COGN_ALT_T2 <- filter(parameterEstimates_CFA_COGN_ALT_T2, op %in% ("=~"))
factor_loadings_COGN_ALT_T2 <-  (parameterEstimates_CFA_COGN_ALT_T2[, c("rhs", "std.all")])

factor_loadings_COGN_ALT_T2$std.all <- apa(factor_loadings_COGN_ALT_T2$std.all,2, FALSE) # formatting without zero in front of decimal point
factor_loadings_COGN_ALT_T2_table <- nice_table(factor_loadings_COGN_ALT_T2)
#print(factor_loadings_COGN_ALT_T2_table, preview = "docx")


# T3
CFA_COGN_ALT_T3 <- 'COGN_ALT_T3 =~ COGN_ALT_i1_T3 + COGN_ALT_i2_T3 + COGN_ALT_i3_T3 ' 
fit_CFA_COGN_ALT_T3 <- cfa(CFA_COGN_ALT_T3, data=data_ZfA) 
summary(fit_CFA_COGN_ALT_T3, fit.measures=TRUE, standardized=TRUE)

parameterEstimates_CFA_COGN_ALT_T3 <- parameterEstimates(fit_CFA_COGN_ALT_T3, standardized = TRUE)
parameterEstimates_CFA_COGN_ALT_T3 <- filter(parameterEstimates_CFA_COGN_ALT_T3, op %in% ("=~"))
factor_loadings_COGN_ALT_T3 <-  (parameterEstimates_CFA_COGN_ALT_T3[, c("rhs", "std.all")])

factor_loadings_COGN_ALT_T3$std.all <- apa(factor_loadings_COGN_ALT_T3$std.all,2, FALSE) # formatting without zero in front of decimal point
factor_loadings_COGN_ALT_T3_table <- nice_table(factor_loadings_COGN_ALT_T3)
#print(factor_loadings_COGN_ALT_T3_table, preview = "docx")


#### COGN_ALT: Test for measurement invariance ####

#################################### T1 & T2

# configural measurement invariance (NO constrain)
configural_COGN_ALT <- '

COGN_ALT_T1 =~ 1*COGN_ALT_i1_T1 + COGN_ALT_i2_T1 + COGN_ALT_i3_T1 
COGN_ALT_T2 =~ 1*COGN_ALT_i1_T2 + COGN_ALT_i2_T2 + COGN_ALT_i3_T2


COGN_ALT_i1_T1 + COGN_ALT_i1_T2 ~ 0*1               # fix intercept of first indicator at T1 and T2 to 0
COGN_ALT_i2_T1 + COGN_ALT_i2_T2  ~ 1                # estimate intercept of second indicator at T1 and T2
COGN_ALT_i3_T1 + COGN_ALT_i3_T2  ~ 1                # estimate intercept of third indicator at T1 and T2 


COGN_ALT_T1 + COGN_ALT_T2 ~ 1                       # estimate the intercept of latent variables at T1 and T2


COGN_ALT_i1_T1 ~~ COGN_ALT_i1_T1                  # allow residual variance on indicator ... at ...
COGN_ALT_i1_T2 ~~ COGN_ALT_i1_T2   

COGN_ALT_i2_T1 ~~ COGN_ALT_i2_T1   
COGN_ALT_i2_T2 ~~ COGN_ALT_i2_T2

COGN_ALT_i3_T1 ~~ COGN_ALT_i3_T1   
COGN_ALT_i3_T2 ~~ COGN_ALT_i3_T2


COGN_ALT_i1_T1 ~~ COGN_ALT_i1_T2                  # allow residual covariance on indicator ... between T1 and T2
COGN_ALT_i2_T1 ~~ COGN_ALT_i2_T2
COGN_ALT_i3_T1 ~~ COGN_ALT_i3_T2

'

fit_configural_COGN_ALT <- sem(configural_COGN_ALT, data=data_ZfA, estimator='mlr')
summary(fit_configural_COGN_ALT, fit.measures=TRUE, standardized=TRUE)


# weak / metric measurement invariance (CONSTRAINED FACTOR LOADINGS)
weak_COGN_ALT <- '

COGN_ALT_T1 =~ 1*COGN_ALT_i1_T1 + a2*COGN_ALT_i2_T1 + b2*COGN_ALT_i3_T1    # constrain factor loadings on indicator ... at ...
COGN_ALT_T2 =~ 1*COGN_ALT_i1_T2 + a2*COGN_ALT_i2_T2 + b2*COGN_ALT_i3_T2


COGN_ALT_i1_T1 + COGN_ALT_i1_T2 ~ 0*1               # fix intercept of first indicator at T1 and T2 to 0
COGN_ALT_i2_T1 + COGN_ALT_i2_T2  ~ 1                # estimate intercept of second indicator at T1 and T2
COGN_ALT_i3_T1 + COGN_ALT_i3_T2  ~ 1                # estimate intercept of third indicator at T1 and T2 


COGN_ALT_T1 + COGN_ALT_T2 ~ 1                       # estimate the intercept of latent variables at T1 and T2


COGN_ALT_i1_T1 ~~ COGN_ALT_i1_T1                  # allow residual variance on indicator ... at ...
COGN_ALT_i1_T2 ~~ COGN_ALT_i1_T2   

COGN_ALT_i2_T1 ~~ COGN_ALT_i2_T1   
COGN_ALT_i2_T2 ~~ COGN_ALT_i2_T2

COGN_ALT_i3_T1 ~~ COGN_ALT_i3_T1   
COGN_ALT_i3_T2 ~~ COGN_ALT_i3_T2


COGN_ALT_i1_T1 ~~ COGN_ALT_i1_T2                  # allow residual covariance on indicator ... between T1 and T2
COGN_ALT_i2_T1 ~~ COGN_ALT_i2_T2
COGN_ALT_i3_T1 ~~ COGN_ALT_i3_T2

'

fit_weak_COGN_ALT <- sem(weak_COGN_ALT, data=data_ZfA, estimator='mlr')
summary(fit_weak_COGN_ALT, fit.measures=TRUE, standardized=TRUE)


# strong / scalar measurement invariance (CONSTRAINED INTERCEPTS & FACTOR LOADINGS)
strong_COGN_ALT <- '

COGN_ALT_T1 =~ 1*COGN_ALT_i1_T1 + a2*COGN_ALT_i2_T1 + b2*COGN_ALT_i3_T1    # constrain factor loadings on indicator ... at ...
COGN_ALT_T2 =~ 1*COGN_ALT_i1_T2 + a2*COGN_ALT_i2_T2 + b2*COGN_ALT_i3_T2


COGN_ALT_i1_T1 + COGN_ALT_i1_T2 ~ 0*1                  # fix intercept of first indicator at T1 and T2 to 0
COGN_ALT_i2_T1 + COGN_ALT_i2_T2  ~ d2*1                # constrain intercept of second indicator at T1 and T2 to be equal
COGN_ALT_i3_T1 + COGN_ALT_i3_T2  ~ e2*1                # constrain intercept of third indicator at T1 and T2 to be equal


COGN_ALT_T1 + COGN_ALT_T2 ~ 1                          #  estimate the intercept of latent variables at T1 and T2


COGN_ALT_i1_T1 ~~ COGN_ALT_i1_T1              # allow residual variance on indicator ... at ...
COGN_ALT_i1_T2 ~~ COGN_ALT_i1_T2   

COGN_ALT_i2_T1 ~~ COGN_ALT_i2_T1   
COGN_ALT_i2_T2 ~~ COGN_ALT_i2_T2

COGN_ALT_i3_T1 ~~ COGN_ALT_i3_T1   
COGN_ALT_i3_T2 ~~ COGN_ALT_i3_T2


COGN_ALT_i1_T1 ~~ COGN_ALT_i1_T2                  # allow residual covariance on indicator ... between T1 and T2
COGN_ALT_i2_T1 ~~ COGN_ALT_i2_T2
COGN_ALT_i3_T1 ~~ COGN_ALT_i3_T2

'

fit_strong_COGN_ALT <- sem(strong_COGN_ALT, data=data_ZfA, estimator='mlr')
summary(fit_strong_COGN_ALT, fit.measures=TRUE, standardized=TRUE)


# strict / residual measurement invariance (CONSTRAINED RESIDUALS, INTERCEPTS & FACTOR LOADINGS)
strict_COGN_ALT <- '

COGN_ALT_T1 =~ 1*COGN_ALT_i1_T1 + a2*COGN_ALT_i2_T1 + b2*COGN_ALT_i3_T1    # constrain factor loadings on indicator ... at ...
COGN_ALT_T2 =~ 1*COGN_ALT_i1_T2 + a2*COGN_ALT_i2_T2 + b2*COGN_ALT_i3_T2


COGN_ALT_i1_T1 + COGN_ALT_i1_T2 ~ 0*1                  # fix intercept of first indicator at T1 and T2 to 0
COGN_ALT_i2_T1 + COGN_ALT_i2_T2  ~ d2*1                # constrain intercept of second indicator at T1 and T2 to be equal
COGN_ALT_i3_T1 + COGN_ALT_i3_T2  ~ e2*1                # constrain intercept of third indicator at T1 and T2 to be equal


COGN_ALT_T1 + COGN_ALT_T2 ~ 1                          #  estimate the intercept of latent variables at T1 and T2


COGN_ALT_i1_T1 ~~ aa2*COGN_ALT_i1_T1                   # constrain residual variance on indicator ... at ...
COGN_ALT_i1_T2 ~~ aa2*COGN_ALT_i1_T2   

COGN_ALT_i2_T1 ~~ bb2*COGN_ALT_i2_T1   
COGN_ALT_i2_T2 ~~ bb2*COGN_ALT_i2_T2

COGN_ALT_i3_T1 ~~ cc2*COGN_ALT_i3_T1   
COGN_ALT_i3_T2 ~~ cc2*COGN_ALT_i3_T2


COGN_ALT_i1_T1 ~~ COGN_ALT_i1_T2                      # allow residual covariance on indicator ... between T1 and T2
COGN_ALT_i2_T1 ~~ COGN_ALT_i2_T2
COGN_ALT_i3_T1 ~~ COGN_ALT_i3_T2


'
fit_strict_COGN_ALT <- sem(strict_COGN_ALT, data=data_ZfA, estimator='mlr')
summary(fit_strict_COGN_ALT, fit.measures=TRUE, standardized=TRUE)


# compare fit statistics of all invariance models
round(cbind(configural=inspect(fit_configural_COGN_ALT, 'fit.measures'), 
            weak=inspect(fit_weak_COGN_ALT, 'fit.measures'),
            strong=inspect(fit_strong_COGN_ALT, 'fit.measures'),
            strict=inspect(fit_strict_COGN_ALT, 'fit.measures')),3)

# Chi-square difference test for nested invariance models 
anova(fit_configural_COGN_ALT, fit_weak_COGN_ALT)
anova(fit_weak_COGN_ALT, fit_strong_COGN_ALT)
anova(fit_strong_COGN_ALT, fit_strict_COGN_ALT)

# --> no sign. difference between configural and weak invariance model
# --> no sign. difference between weak and strong invariance model
# --> no sign. difference between strong and strict invariance model


#################################### T1 & T3

# configural measurement invariance (NO constrain)
configural_COGN_ALT <- '

COGN_ALT_T1 =~ 1*COGN_ALT_i1_T1 + COGN_ALT_i2_T1 + COGN_ALT_i3_T1 
COGN_ALT_T3 =~ 1*COGN_ALT_i1_T3 + COGN_ALT_i2_T3 + COGN_ALT_i3_T3


COGN_ALT_i1_T1 + COGN_ALT_i1_T3 ~ 0*1               # fix intercept of first indicator at T1 and T3 to 0
COGN_ALT_i2_T1 + COGN_ALT_i2_T3  ~ 1                # estimate intercept of second indicator at T1 and T3
COGN_ALT_i3_T1 + COGN_ALT_i3_T3  ~ 1                # estimate intercept of third indicator at T1 and T3 


COGN_ALT_T1 + COGN_ALT_T3 ~ 1                       # estimate the intercept of latent variables at T1 and T3


COGN_ALT_i1_T1 ~~ COGN_ALT_i1_T1                  # allow residual variance on indicator ... at ...
COGN_ALT_i1_T3 ~~ COGN_ALT_i1_T3   

COGN_ALT_i2_T1 ~~ COGN_ALT_i2_T1   
COGN_ALT_i2_T3 ~~ COGN_ALT_i2_T3

COGN_ALT_i3_T1 ~~ COGN_ALT_i3_T1   
COGN_ALT_i3_T3 ~~ COGN_ALT_i3_T3


COGN_ALT_i1_T1 ~~ COGN_ALT_i1_T3                  # allow residual covariance on indicator ... between T1 and T3
COGN_ALT_i2_T1 ~~ COGN_ALT_i2_T3
COGN_ALT_i3_T1 ~~ COGN_ALT_i3_T3

'

fit_configural_COGN_ALT <- sem(configural_COGN_ALT, data=data_ZfA, estimator='mlr')
summary(fit_configural_COGN_ALT, fit.measures=TRUE, standardized=TRUE)


# weak / metric measurement invariance (CONSTRAINED FACTOR LOADINGS)
weak_COGN_ALT <- '

COGN_ALT_T1 =~ 1*COGN_ALT_i1_T1 + a2*COGN_ALT_i2_T1 + b2*COGN_ALT_i3_T1    # constrain factor loadings on indicator ... at ...
COGN_ALT_T3 =~ 1*COGN_ALT_i1_T3 + a2*COGN_ALT_i2_T3 + b2*COGN_ALT_i3_T3


COGN_ALT_i1_T1 + COGN_ALT_i1_T3 ~ 0*1               # fix intercept of first indicator at T1 and T3 to 0
COGN_ALT_i2_T1 + COGN_ALT_i2_T3  ~ 1                # estimate intercept of second indicator at T1 and T3
COGN_ALT_i3_T1 + COGN_ALT_i3_T3  ~ 1                # estimate intercept of third indicator at T1 and T3 


COGN_ALT_T1 + COGN_ALT_T3 ~ 1                       # estimate the intercept of latent variables at T1 and T3


COGN_ALT_i1_T1 ~~ COGN_ALT_i1_T1                  # allow residual variance on indicator ... at ...
COGN_ALT_i1_T3 ~~ COGN_ALT_i1_T3   

COGN_ALT_i2_T1 ~~ COGN_ALT_i2_T1   
COGN_ALT_i2_T3 ~~ COGN_ALT_i2_T3

COGN_ALT_i3_T1 ~~ COGN_ALT_i3_T1   
COGN_ALT_i3_T3 ~~ COGN_ALT_i3_T3


COGN_ALT_i1_T1 ~~ COGN_ALT_i1_T3                  # allow residual covariance on indicator ... between T1 and T3
COGN_ALT_i2_T1 ~~ COGN_ALT_i2_T3
COGN_ALT_i3_T1 ~~ COGN_ALT_i3_T3

'

fit_weak_COGN_ALT <- sem(weak_COGN_ALT, data=data_ZfA, estimator='mlr')
summary(fit_weak_COGN_ALT, fit.measures=TRUE, standardized=TRUE)


# strong / scalar measurement invariance (CONSTRAINED INTERCEPTS & FACTOR LOADINGS)
strong_COGN_ALT <- '

COGN_ALT_T1 =~ 1*COGN_ALT_i1_T1 + a2*COGN_ALT_i2_T1 + b2*COGN_ALT_i3_T1    # constrain factor loadings on indicator ... at ...
COGN_ALT_T3 =~ 1*COGN_ALT_i1_T3 + a2*COGN_ALT_i2_T3 + b2*COGN_ALT_i3_T3


COGN_ALT_i1_T1 + COGN_ALT_i1_T3 ~ 0*1                  # fix intercept of first indicator at T1 and T3 to 0
COGN_ALT_i2_T1 + COGN_ALT_i2_T3  ~ d2*1                # constrain intercept of second indicator at T1 and T3 to be equal
COGN_ALT_i3_T1 + COGN_ALT_i3_T3  ~ e2*1                # constrain intercept of third indicator at T1 and T3 to be equal


COGN_ALT_T1 + COGN_ALT_T3 ~ 1                          #  estimate the intercept of latent variables at T1 and T3


COGN_ALT_i1_T1 ~~ COGN_ALT_i1_T1              # allow residual variance on indicator ... at ...
COGN_ALT_i1_T3 ~~ COGN_ALT_i1_T3   

COGN_ALT_i2_T1 ~~ COGN_ALT_i2_T1   
COGN_ALT_i2_T3 ~~ COGN_ALT_i2_T3

COGN_ALT_i3_T1 ~~ COGN_ALT_i3_T1   
COGN_ALT_i3_T3 ~~ COGN_ALT_i3_T3


COGN_ALT_i1_T1 ~~ COGN_ALT_i1_T3                  # allow residual covariance on indicator ... between T1 and T3
COGN_ALT_i2_T1 ~~ COGN_ALT_i2_T3
COGN_ALT_i3_T1 ~~ COGN_ALT_i3_T3

'

fit_strong_COGN_ALT <- sem(strong_COGN_ALT, data=data_ZfA, estimator='mlr')
summary(fit_strong_COGN_ALT, fit.measures=TRUE, standardized=TRUE)


# strict / residual measurement invariance (CONSTRAINED RESIDUALS, INTERCEPTS & FACTOR LOADINGS)
strict_COGN_ALT <- '

COGN_ALT_T1 =~ 1*COGN_ALT_i1_T1 + a2*COGN_ALT_i2_T1 + b2*COGN_ALT_i3_T1    # constrain factor loadings on indicator ... at ...
COGN_ALT_T3 =~ 1*COGN_ALT_i1_T3 + a2*COGN_ALT_i2_T3 + b2*COGN_ALT_i3_T3


COGN_ALT_i1_T1 + COGN_ALT_i1_T3 ~ 0*1                  # fix intercept of first indicator at T1 and T3 to 0
COGN_ALT_i2_T1 + COGN_ALT_i2_T3  ~ d2*1                # constrain intercept of second indicator at T1 and T3 to be equal
COGN_ALT_i3_T1 + COGN_ALT_i3_T3  ~ e2*1                # constrain intercept of third indicator at T1 and T3 to be equal


COGN_ALT_T1 + COGN_ALT_T3 ~ 1                          #  estimate the intercept of latent variables at T1 and T3


COGN_ALT_i1_T1 ~~ aa2*COGN_ALT_i1_T1                   # constrain residual variance on indicator ... at ...
COGN_ALT_i1_T3 ~~ aa2*COGN_ALT_i1_T3   

COGN_ALT_i2_T1 ~~ bb2*COGN_ALT_i2_T1   
COGN_ALT_i2_T3 ~~ bb2*COGN_ALT_i2_T3

COGN_ALT_i3_T1 ~~ cc2*COGN_ALT_i3_T1   
COGN_ALT_i3_T3 ~~ cc2*COGN_ALT_i3_T3


COGN_ALT_i1_T1 ~~ COGN_ALT_i1_T3                      # allow residual covariance on indicator ... between T1 and T3
COGN_ALT_i2_T1 ~~ COGN_ALT_i2_T3
COGN_ALT_i3_T1 ~~ COGN_ALT_i3_T3


'
fit_strict_COGN_ALT <- sem(strict_COGN_ALT, data=data_ZfA, estimator='mlr')
summary(fit_strict_COGN_ALT, fit.measures=TRUE, standardized=TRUE)


# compare fit statistics of all invariance models
round(cbind(configural=inspect(fit_configural_COGN_ALT, 'fit.measures'), 
            weak=inspect(fit_weak_COGN_ALT, 'fit.measures'),
            strong=inspect(fit_strong_COGN_ALT, 'fit.measures'),
            strict=inspect(fit_strict_COGN_ALT, 'fit.measures')),3)

# Chi-square difference test for nested invariance models 
anova(fit_configural_COGN_ALT, fit_weak_COGN_ALT)
anova(fit_weak_COGN_ALT, fit_strong_COGN_ALT)
anova(fit_strong_COGN_ALT, fit_strict_COGN_ALT)

# --> no sign. difference between configural and weak invariance model
# --> no sign. difference between weak and strong invariance model
# --> no sign. difference between strong and strict invariance model


#### COLL_EFF (collective efficacy) ####

#### COLL_EFF: Investigate factor loadings  ####

# T1
CFA_COLL_EFF_T1 <- 'COLL_EFF_T1 =~ COLL_EFF_i1_T1 + COLL_EFF_i2_T1 + COLL_EFF_i3_T1 ' 
fit_CFA_COLL_EFF_T1 <- cfa(CFA_COLL_EFF_T1, data=data_ZfA) 
summary(fit_CFA_COLL_EFF_T1, fit.measures=TRUE, standardized=TRUE)

parameterEstimates_CFA_COLL_EFF_T1 <- parameterEstimates(fit_CFA_COLL_EFF_T1, standardized = TRUE)
parameterEstimates_CFA_COLL_EFF_T1 <- filter(parameterEstimates_CFA_COLL_EFF_T1, op %in% ("=~"))
factor_loadings_COLL_EFF_T1 <-  (parameterEstimates_CFA_COLL_EFF_T1[, c("rhs", "std.all")])

factor_loadings_COLL_EFF_T1$std.all <- apa(factor_loadings_COLL_EFF_T1$std.all,2, FALSE) # formatting without zero in front of decimal point
factor_loadings_COLL_EFF_T1_table <- nice_table(factor_loadings_COLL_EFF_T1)
#print(factor_loadings_COLL_EFF_T1_table, preview = "docx")


# T2
CFA_COLL_EFF_T2 <- 'COLL_EFF_T2 =~ COLL_EFF_i1_T2 + COLL_EFF_i2_T2 + COLL_EFF_i3_T2 ' 
fit_CFA_COLL_EFF_T2 <- cfa(CFA_COLL_EFF_T2, data=data_ZfA) 
summary(fit_CFA_COLL_EFF_T2, fit.measures=TRUE, standardized=TRUE)

parameterEstimates_CFA_COLL_EFF_T2 <- parameterEstimates(fit_CFA_COLL_EFF_T2, standardized = TRUE)
parameterEstimates_CFA_COLL_EFF_T2 <- filter(parameterEstimates_CFA_COLL_EFF_T2, op %in% ("=~"))
factor_loadings_COLL_EFF_T2 <-  (parameterEstimates_CFA_COLL_EFF_T2[, c("rhs", "std.all")])

factor_loadings_COLL_EFF_T2$std.all <- apa(factor_loadings_COLL_EFF_T2$std.all,2, FALSE) # formatting without zero in front of decimal point
factor_loadings_COLL_EFF_T2_table <- nice_table(factor_loadings_COLL_EFF_T2)
#print(factor_loadings_COLL_EFF_T2_table, preview = "docx")

# T3
CFA_COLL_EFF_T3 <- 'COLL_EFF_T3 =~ COLL_EFF_i1_T3 + COLL_EFF_i2_T3 + COLL_EFF_i3_T3 ' 
fit_CFA_COLL_EFF_T3 <- cfa(CFA_COLL_EFF_T3, data=data_ZfA) 
summary(fit_CFA_COLL_EFF_T3, fit.measures=TRUE, standardized=TRUE)

parameterEstimates_CFA_COLL_EFF_T3 <- parameterEstimates(fit_CFA_COLL_EFF_T3, standardized = TRUE)
parameterEstimates_CFA_COLL_EFF_T3 <- filter(parameterEstimates_CFA_COLL_EFF_T3, op %in% ("=~"))
factor_loadings_COLL_EFF_T3 <-  (parameterEstimates_CFA_COLL_EFF_T3[, c("rhs", "std.all")])

factor_loadings_COLL_EFF_T3$std.all <- apa(factor_loadings_COLL_EFF_T3$std.all,2, FALSE) # formatting without zero in front of decimal point
factor_loadings_COLL_EFF_T3_table <- nice_table(factor_loadings_COLL_EFF_T3)
#print(factor_loadings_COLL_EFF_T3_table, preview = "docx")


#### COLL_EFF: Test for measurement invariance ####

#################################### T1 & T2

# configural measurement invariance (NO constrain)
configural_COLL_EFF <- '

COLL_EFF_T1 =~ 1*COLL_EFF_i1_T1 + COLL_EFF_i2_T1 + COLL_EFF_i3_T1 
COLL_EFF_T2 =~ 1*COLL_EFF_i1_T2 + COLL_EFF_i2_T2 + COLL_EFF_i3_T2


COLL_EFF_i1_T1 + COLL_EFF_i1_T2 ~ 0*1               # fix intercept of first indicator at T1 and T2 to 0
COLL_EFF_i2_T1 + COLL_EFF_i2_T2  ~ 1                # estimate intercept of second indicator at T1 and T2
COLL_EFF_i3_T1 + COLL_EFF_i3_T2  ~ 1                # estimate intercept of third indicator at T1 and T2 


COLL_EFF_T1 + COLL_EFF_T2 ~ 1                       # estimate the intercept of latent variables at T1 and T2


COLL_EFF_i1_T1 ~~ COLL_EFF_i1_T1                  # allow residual variance on indicator ... at ...
COLL_EFF_i1_T2 ~~ COLL_EFF_i1_T2   

COLL_EFF_i2_T1 ~~ COLL_EFF_i2_T1   
COLL_EFF_i2_T2 ~~ COLL_EFF_i2_T2

COLL_EFF_i3_T1 ~~ COLL_EFF_i3_T1   
COLL_EFF_i3_T2 ~~ COLL_EFF_i3_T2


COLL_EFF_i1_T1 ~~ COLL_EFF_i1_T2                  # allow residual covariance on indicator ... between T1 and T2
COLL_EFF_i2_T1 ~~ COLL_EFF_i2_T2
COLL_EFF_i3_T1 ~~ COLL_EFF_i3_T2

'

fit_configural_COLL_EFF <- sem(configural_COLL_EFF, data=data_ZfA, estimator='mlr')
summary(fit_configural_COLL_EFF, fit.measures=TRUE, standardized=TRUE)


# weak / metric measurement invariance (CONSTRAINED FACTOR LOADINGS)
weak_COLL_EFF <- '

COLL_EFF_T1 =~ 1*COLL_EFF_i1_T1 + a3*COLL_EFF_i2_T1 + b3*COLL_EFF_i3_T1    # constrain factor loadings on indicator ... at ...
COLL_EFF_T2 =~ 1*COLL_EFF_i1_T2 + a3*COLL_EFF_i2_T2 + b3*COLL_EFF_i3_T2


COLL_EFF_i1_T1 + COLL_EFF_i1_T2 ~ 0*1               # fix intercept of first indicator at T1 and T2 to 0
COLL_EFF_i2_T1 + COLL_EFF_i2_T2  ~ 1                # estimate intercept of second indicator at T1 and T2
COLL_EFF_i3_T1 + COLL_EFF_i3_T2  ~ 1                # estimate intercept of third indicator at T1 and T2 


COLL_EFF_T1 + COLL_EFF_T2 ~ 1                       # estimate the intercept of latent variables at T1 and T2


COLL_EFF_i1_T1 ~~ COLL_EFF_i1_T1                  # allow residual variance on indicator ... at ...
COLL_EFF_i1_T2 ~~ COLL_EFF_i1_T2   

COLL_EFF_i2_T1 ~~ COLL_EFF_i2_T1   
COLL_EFF_i2_T2 ~~ COLL_EFF_i2_T2

COLL_EFF_i3_T1 ~~ COLL_EFF_i3_T1   
COLL_EFF_i3_T2 ~~ COLL_EFF_i3_T2


COLL_EFF_i1_T1 ~~ COLL_EFF_i1_T2                  # allow residual covariance on indicator ... between T1 and T2
COLL_EFF_i2_T1 ~~ COLL_EFF_i2_T2
COLL_EFF_i3_T1 ~~ COLL_EFF_i3_T2

'

fit_weak_COLL_EFF <- sem(weak_COLL_EFF, data=data_ZfA, estimator='mlr')
summary(fit_weak_COLL_EFF, fit.measures=TRUE, standardized=TRUE)


# strong / scalar measurement invariance (CONSTRAINED INTERCEPTS & FACTOR LOADINGS)
strong_COLL_EFF <- '

COLL_EFF_T1 =~ 1*COLL_EFF_i1_T1 + a3*COLL_EFF_i2_T1 + b3*COLL_EFF_i3_T1    # constrain factor loadings on indicator ... at ...
COLL_EFF_T2 =~ 1*COLL_EFF_i1_T2 + a3*COLL_EFF_i2_T2 + b3*COLL_EFF_i3_T2


COLL_EFF_i1_T1 + COLL_EFF_i1_T2 ~ 0*1                  # fix intercept of first indicator at T1 and T2 to 0
COLL_EFF_i2_T1 + COLL_EFF_i2_T2  ~ d3*1                # constrain intercept of second indicator at T1 and T2 to be equal
COLL_EFF_i3_T1 + COLL_EFF_i3_T2  ~ e3*1                # constrain intercept of third indicator at T1 and T2 to be equal


COLL_EFF_T1 + COLL_EFF_T2 ~ 1                          #  estimate the intercept of latent variables at T1 and T2


COLL_EFF_i1_T1 ~~ COLL_EFF_i1_T1              # allow residual variance on indicator ... at ...
COLL_EFF_i1_T2 ~~ COLL_EFF_i1_T2   

COLL_EFF_i2_T1 ~~ COLL_EFF_i2_T1   
COLL_EFF_i2_T2 ~~ COLL_EFF_i2_T2

COLL_EFF_i3_T1 ~~ COLL_EFF_i3_T1   
COLL_EFF_i3_T2 ~~ COLL_EFF_i3_T2


COLL_EFF_i1_T1 ~~ COLL_EFF_i1_T2                  # allow residual covariance on indicator ... between T1 and T2
COLL_EFF_i2_T1 ~~ COLL_EFF_i2_T2
COLL_EFF_i3_T1 ~~ COLL_EFF_i3_T2

'

fit_strong_COLL_EFF <- sem(strong_COLL_EFF, data=data_ZfA, estimator='mlr')
summary(fit_strong_COLL_EFF, fit.measures=TRUE, standardized=TRUE)


# strict / residual measurement invariance (CONSTRAINED RESIDUALS, INTERCEPTS & FACTOR LOADINGS)
strict_COLL_EFF <- '

COLL_EFF_T1 =~ 1*COLL_EFF_i1_T1 + a3*COLL_EFF_i2_T1 + b3*COLL_EFF_i3_T1    # constrain factor loadings on indicator ... at ...
COLL_EFF_T2 =~ 1*COLL_EFF_i1_T2 + a3*COLL_EFF_i2_T2 + b3*COLL_EFF_i3_T2


COLL_EFF_i1_T1 + COLL_EFF_i1_T2 ~ 0*1                  # fix intercept of first indicator at T1 and T2 to 0
COLL_EFF_i2_T1 + COLL_EFF_i2_T2  ~ d3*1                # constrain intercept of second indicator at T1 and T2 to be equal
COLL_EFF_i3_T1 + COLL_EFF_i3_T2  ~ e3*1                # constrain intercept of third indicator at T1 and T2 to be equal


COLL_EFF_T1 + COLL_EFF_T2 ~ 1                          #  estimate the intercept of latent variables at T1 and T2


COLL_EFF_i1_T1 ~~ aa3*COLL_EFF_i1_T1                   # constrain residual variance on indicator ... at ...
COLL_EFF_i1_T2 ~~ aa3*COLL_EFF_i1_T2   

COLL_EFF_i2_T1 ~~ bb3*COLL_EFF_i2_T1   
COLL_EFF_i2_T2 ~~ bb3*COLL_EFF_i2_T2

COLL_EFF_i3_T1 ~~ cc3*COLL_EFF_i3_T1   
COLL_EFF_i3_T2 ~~ cc3*COLL_EFF_i3_T2


COLL_EFF_i1_T1 ~~ COLL_EFF_i1_T2                      # allow residual covariance on indicator ... between T1 and T2
COLL_EFF_i2_T1 ~~ COLL_EFF_i2_T2
COLL_EFF_i3_T1 ~~ COLL_EFF_i3_T2


'
fit_strict_COLL_EFF <- sem(strict_COLL_EFF, data=data_ZfA, estimator='mlr')
summary(fit_strict_COLL_EFF, fit.measures=TRUE, standardized=TRUE)


# compare fit statistics of all invariance models
round(cbind(configural=inspect(fit_configural_COLL_EFF, 'fit.measures'), 
            weak=inspect(fit_weak_COLL_EFF, 'fit.measures'),
            strong=inspect(fit_strong_COLL_EFF, 'fit.measures'),
            strict=inspect(fit_strict_COLL_EFF, 'fit.measures')),3)

# Chi-square difference test for nested invariance models 
anova(fit_configural_COLL_EFF, fit_weak_COLL_EFF)
anova(fit_weak_COLL_EFF, fit_strong_COLL_EFF)
anova(fit_strong_COLL_EFF, fit_strict_COLL_EFF)

# --> no sign. difference between configural and weak invariance model
# --> no sign. difference between weak and strong invariance model
# --> marginal sign. difference between strong and strict invariance model


#################################### T1 & T3

# configural measurement invariance (NO constrain)
configural_COLL_EFF <- '

COLL_EFF_T1 =~ 1*COLL_EFF_i1_T1 + COLL_EFF_i2_T1 + COLL_EFF_i3_T1 
COLL_EFF_T3 =~ 1*COLL_EFF_i1_T3 + COLL_EFF_i2_T3 + COLL_EFF_i3_T3


COLL_EFF_i1_T1 + COLL_EFF_i1_T3 ~ 0*1               # fix intercept of first indicator at T1 and T3 to 0
COLL_EFF_i2_T1 + COLL_EFF_i2_T3  ~ 1                # estimate intercept of second indicator at T1 and T3
COLL_EFF_i3_T1 + COLL_EFF_i3_T3  ~ 1                # estimate intercept of third indicator at T1 and T3 


COLL_EFF_T1 + COLL_EFF_T3 ~ 1                       # estimate the intercept of latent variables at T1 and T3


COLL_EFF_i1_T1 ~~ COLL_EFF_i1_T1                  # allow residual variance on indicator ... at ...
COLL_EFF_i1_T3 ~~ COLL_EFF_i1_T3   

COLL_EFF_i2_T1 ~~ COLL_EFF_i2_T1   
COLL_EFF_i2_T3 ~~ COLL_EFF_i2_T3

COLL_EFF_i3_T1 ~~ COLL_EFF_i3_T1   
COLL_EFF_i3_T3 ~~ COLL_EFF_i3_T3


COLL_EFF_i1_T1 ~~ COLL_EFF_i1_T3                  # allow residual covariance on indicator ... between T1 and T3
COLL_EFF_i2_T1 ~~ COLL_EFF_i2_T3
COLL_EFF_i3_T1 ~~ COLL_EFF_i3_T3

'

fit_configural_COLL_EFF <- sem(configural_COLL_EFF, data=data_ZfA, estimator='mlr')
summary(fit_configural_COLL_EFF, fit.measures=TRUE, standardized=TRUE)


# weak / metric measurement invariance (CONSTRAINED FACTOR LOADINGS)
weak_COLL_EFF <- '

COLL_EFF_T1 =~ 1*COLL_EFF_i1_T1 + a3*COLL_EFF_i2_T1 + b3*COLL_EFF_i3_T1    # constrain factor loadings on indicator ... at ...
COLL_EFF_T3 =~ 1*COLL_EFF_i1_T3 + a3*COLL_EFF_i2_T3 + b3*COLL_EFF_i3_T3


COLL_EFF_i1_T1 + COLL_EFF_i1_T3 ~ 0*1               # fix intercept of first indicator at T1 and T3 to 0
COLL_EFF_i2_T1 + COLL_EFF_i2_T3  ~ 1                # estimate intercept of second indicator at T1 and T3
COLL_EFF_i3_T1 + COLL_EFF_i3_T3  ~ 1                # estimate intercept of third indicator at T1 and T3 


COLL_EFF_T1 + COLL_EFF_T3 ~ 1                       # estimate the intercept of latent variables at T1 and T3


COLL_EFF_i1_T1 ~~ COLL_EFF_i1_T1                  # allow residual variance on indicator ... at ...
COLL_EFF_i1_T3 ~~ COLL_EFF_i1_T3   

COLL_EFF_i2_T1 ~~ COLL_EFF_i2_T1   
COLL_EFF_i2_T3 ~~ COLL_EFF_i2_T3

COLL_EFF_i3_T1 ~~ COLL_EFF_i3_T1   
COLL_EFF_i3_T3 ~~ COLL_EFF_i3_T3


COLL_EFF_i1_T1 ~~ COLL_EFF_i1_T3                  # allow residual covariance on indicator ... between T1 and T3
COLL_EFF_i2_T1 ~~ COLL_EFF_i2_T3
COLL_EFF_i3_T1 ~~ COLL_EFF_i3_T3

'

fit_weak_COLL_EFF <- sem(weak_COLL_EFF, data=data_ZfA, estimator='mlr')
summary(fit_weak_COLL_EFF, fit.measures=TRUE, standardized=TRUE)


# strong / scalar measurement invariance (CONSTRAINED INTERCEPTS & FACTOR LOADINGS)
strong_COLL_EFF <- '

COLL_EFF_T1 =~ 1*COLL_EFF_i1_T1 + a3*COLL_EFF_i2_T1 + b3*COLL_EFF_i3_T1    # constrain factor loadings on indicator ... at ...
COLL_EFF_T3 =~ 1*COLL_EFF_i1_T3 + a3*COLL_EFF_i2_T3 + b3*COLL_EFF_i3_T3


COLL_EFF_i1_T1 + COLL_EFF_i1_T3 ~ 0*1                  # fix intercept of first indicator at T1 and T3 to 0
COLL_EFF_i2_T1 + COLL_EFF_i2_T3  ~ d3*1                # constrain intercept of second indicator at T1 and T3 to be equal
COLL_EFF_i3_T1 + COLL_EFF_i3_T3  ~ e3*1                # constrain intercept of third indicator at T1 and T3 to be equal


COLL_EFF_T1 + COLL_EFF_T3 ~ 1                          #  estimate the intercept of latent variables at T1 and T3


COLL_EFF_i1_T1 ~~ COLL_EFF_i1_T1              # allow residual variance on indicator ... at ...
COLL_EFF_i1_T3 ~~ COLL_EFF_i1_T3   

COLL_EFF_i2_T1 ~~ COLL_EFF_i2_T1   
COLL_EFF_i2_T3 ~~ COLL_EFF_i2_T3

COLL_EFF_i3_T1 ~~ COLL_EFF_i3_T1   
COLL_EFF_i3_T3 ~~ COLL_EFF_i3_T3


COLL_EFF_i1_T1 ~~ COLL_EFF_i1_T3                  # allow residual covariance on indicator ... between T1 and T3
COLL_EFF_i2_T1 ~~ COLL_EFF_i2_T3
COLL_EFF_i3_T1 ~~ COLL_EFF_i3_T3

'

fit_strong_COLL_EFF <- sem(strong_COLL_EFF, data=data_ZfA, estimator='mlr')
summary(fit_strong_COLL_EFF, fit.measures=TRUE, standardized=TRUE)


# strict / residual measurement invariance (CONSTRAINED RESIDUALS, INTERCEPTS & FACTOR LOADINGS)
strict_COLL_EFF <- '

COLL_EFF_T1 =~ 1*COLL_EFF_i1_T1 + a3*COLL_EFF_i2_T1 + b3*COLL_EFF_i3_T1    # constrain factor loadings on indicator ... at ...
COLL_EFF_T3 =~ 1*COLL_EFF_i1_T3 + a3*COLL_EFF_i2_T3 + b3*COLL_EFF_i3_T3


COLL_EFF_i1_T1 + COLL_EFF_i1_T3 ~ 0*1                  # fix intercept of first indicator at T1 and T3 to 0
COLL_EFF_i2_T1 + COLL_EFF_i2_T3  ~ d3*1                # constrain intercept of second indicator at T1 and T3 to be equal
COLL_EFF_i3_T1 + COLL_EFF_i3_T3  ~ e3*1                # constrain intercept of third indicator at T1 and T3 to be equal


COLL_EFF_T1 + COLL_EFF_T3 ~ 1                          #  estimate the intercept of latent variables at T1 and T3


COLL_EFF_i1_T1 ~~ aa3*COLL_EFF_i1_T1                   # constrain residual variance on indicator ... at ...
COLL_EFF_i1_T3 ~~ aa3*COLL_EFF_i1_T3   

COLL_EFF_i2_T1 ~~ bb3*COLL_EFF_i2_T1   
COLL_EFF_i2_T3 ~~ bb3*COLL_EFF_i2_T3

COLL_EFF_i3_T1 ~~ cc3*COLL_EFF_i3_T1   
COLL_EFF_i3_T3 ~~ cc3*COLL_EFF_i3_T3


COLL_EFF_i1_T1 ~~ COLL_EFF_i1_T3                      # allow residual covariance on indicator ... between T1 and T3
COLL_EFF_i2_T1 ~~ COLL_EFF_i2_T3
COLL_EFF_i3_T1 ~~ COLL_EFF_i3_T3


'
fit_strict_COLL_EFF <- sem(strict_COLL_EFF, data=data_ZfA, estimator='mlr')
summary(fit_strict_COLL_EFF, fit.measures=TRUE, standardized=TRUE)


# compare fit statistics of all invariance models
round(cbind(configural=inspect(fit_configural_COLL_EFF, 'fit.measures'), 
            weak=inspect(fit_weak_COLL_EFF, 'fit.measures'),
            strong=inspect(fit_strong_COLL_EFF, 'fit.measures'),
            strict=inspect(fit_strict_COLL_EFF, 'fit.measures')),3)

# Chi-square difference test for nested invariance models 
anova(fit_configural_COLL_EFF, fit_weak_COLL_EFF)
anova(fit_weak_COLL_EFF, fit_strong_COLL_EFF)
anova(fit_strong_COLL_EFF, fit_strict_COLL_EFF)

# --> no sign. difference between configural and weak invariance model
# --> no sign. difference between weak and strong invariance model
# --> no sign. difference between strong and strict invariance model


#### MOV_ID (Identification with climate justice movement) ####

#### MOV_ID: Investigate factor loadings  ####

# T1
CFA_MOV_ID_T1 <- 'MOV_ID_T1 =~ MOV_ID_i1_T1 + MOV_ID_i2_T1 + MOV_ID_i3_T1 ' 
fit_CFA_MOV_ID_T1 <- cfa(CFA_MOV_ID_T1, data=data_ZfA) 
summary(fit_CFA_MOV_ID_T1, fit.measures=TRUE, standardized=TRUE)

parameterEstimates_CFA_MOV_ID_T1 <- parameterEstimates(fit_CFA_MOV_ID_T1, standardized = TRUE)
parameterEstimates_CFA_MOV_ID_T1 <- filter(parameterEstimates_CFA_MOV_ID_T1, op %in% ("=~"))
factor_loadings_MOV_ID_T1 <-  (parameterEstimates_CFA_MOV_ID_T1[, c("rhs", "std.all")])

factor_loadings_MOV_ID_T1$std.all <- apa(factor_loadings_MOV_ID_T1$std.all,2, FALSE) # formatting without zero in front of decimal point
factor_loadings_MOV_ID_T1_table <- nice_table(factor_loadings_MOV_ID_T1)
#print(factor_loadings_MOV_ID_T1_table, preview = "docx")


# T2
CFA_MOV_ID_T2 <- 'MOV_ID_T2 =~ MOV_ID_i1_T2 + MOV_ID_i2_T2 + MOV_ID_i3_T2 ' 
fit_CFA_MOV_ID_T2 <- cfa(CFA_MOV_ID_T2, data=data_ZfA) 
summary(fit_CFA_MOV_ID_T2, fit.measures=TRUE, standardized=TRUE)

parameterEstimates_CFA_MOV_ID_T2 <- parameterEstimates(fit_CFA_MOV_ID_T2, standardized = TRUE)
parameterEstimates_CFA_MOV_ID_T2 <- filter(parameterEstimates_CFA_MOV_ID_T2, op %in% ("=~"))
factor_loadings_MOV_ID_T2 <-  (parameterEstimates_CFA_MOV_ID_T2[, c("rhs", "std.all")])

factor_loadings_MOV_ID_T2$std.all <- apa(factor_loadings_MOV_ID_T2$std.all,2, FALSE) # formatting without zero in front of decimal point
factor_loadings_MOV_ID_T2_table <- nice_table(factor_loadings_MOV_ID_T2)
#print(factor_loadings_MOV_ID_T2_table, preview = "docx")

# T3
CFA_MOV_ID_T3 <- 'MOV_ID_T3 =~ MOV_ID_i1_T3 + MOV_ID_i2_T3 + MOV_ID_i3_T3 ' 
fit_CFA_MOV_ID_T3 <- cfa(CFA_MOV_ID_T3, data=data_ZfA) 
summary(fit_CFA_MOV_ID_T3, fit.measures=TRUE, standardized=TRUE)

parameterEstimates_CFA_MOV_ID_T3 <- parameterEstimates(fit_CFA_MOV_ID_T3, standardized = TRUE)
parameterEstimates_CFA_MOV_ID_T3 <- filter(parameterEstimates_CFA_MOV_ID_T3, op %in% ("=~"))
factor_loadings_MOV_ID_T3 <-  (parameterEstimates_CFA_MOV_ID_T3[, c("rhs", "std.all")])

factor_loadings_MOV_ID_T3$std.all <- apa(factor_loadings_MOV_ID_T3$std.all,2, FALSE) # formatting without zero in front of decimal point
factor_loadings_MOV_ID_T3_table <- nice_table(factor_loadings_MOV_ID_T3)
#print(factor_loadings_MOV_ID_T3_table, preview = "docx")


#### MOV_ID: Test for measurement invariance ####

#################################### T1 & T2

# configural measurement invariance (NO constrain)
configural_MOV_ID <- '

MOV_ID_T1 =~ 1*MOV_ID_i1_T1 + MOV_ID_i2_T1 + MOV_ID_i3_T1 
MOV_ID_T2 =~ 1*MOV_ID_i1_T2 + MOV_ID_i2_T2 + MOV_ID_i3_T2


MOV_ID_i1_T1 + MOV_ID_i1_T2 ~ 0*1               # fix intercept of first indicator at T1 and T2 to 0
MOV_ID_i2_T1 + MOV_ID_i2_T2  ~ 1                # estimate intercept of second indicator at T1 and T2
MOV_ID_i3_T1 + MOV_ID_i3_T2  ~ 1                # estimate intercept of third indicator at T1 and T2 


MOV_ID_T1 + MOV_ID_T2 ~ 1                       # estimate the intercept of latent variables at T1 and T2


MOV_ID_i1_T1 ~~ MOV_ID_i1_T1                  # allow residual variance on indicator ... at ...
MOV_ID_i1_T2 ~~ MOV_ID_i1_T2   

MOV_ID_i2_T1 ~~ MOV_ID_i2_T1   
MOV_ID_i2_T2 ~~ MOV_ID_i2_T2

MOV_ID_i3_T1 ~~ MOV_ID_i3_T1   
MOV_ID_i3_T2 ~~ MOV_ID_i3_T2


MOV_ID_i1_T1 ~~ MOV_ID_i1_T2                  # allow residual covariance on indicator ... between T1 and T2
MOV_ID_i2_T1 ~~ MOV_ID_i2_T2
MOV_ID_i3_T1 ~~ MOV_ID_i3_T2

'

fit_configural_MOV_ID <- sem(configural_MOV_ID, data=data_ZfA, estimator='mlr')
summary(fit_configural_MOV_ID, fit.measures=TRUE, standardized=TRUE)


# weak / metric measurement invariance (CONSTRAINED FACTOR LOADINGS)
weak_MOV_ID <- '

MOV_ID_T1 =~ 1*MOV_ID_i1_T1 + a4*MOV_ID_i2_T1 + b4*MOV_ID_i3_T1    # constrain factor loadings on indicator ... at ...
MOV_ID_T2 =~ 1*MOV_ID_i1_T2 + a4*MOV_ID_i2_T2 + b4*MOV_ID_i3_T2


MOV_ID_i1_T1 + MOV_ID_i1_T2 ~ 0*1               # fix intercept of first indicator at T1 and T2 to 0
MOV_ID_i2_T1 + MOV_ID_i2_T2  ~ 1                # estimate intercept of second indicator at T1 and T2
MOV_ID_i3_T1 + MOV_ID_i3_T2  ~ 1                # estimate intercept of third indicator at T1 and T2 


MOV_ID_T1 + MOV_ID_T2 ~ 1                       # estimate the intercept of latent variables at T1 and T2


MOV_ID_i1_T1 ~~ MOV_ID_i1_T1                  # allow residual variance on indicator ... at ...
MOV_ID_i1_T2 ~~ MOV_ID_i1_T2   

MOV_ID_i2_T1 ~~ MOV_ID_i2_T1   
MOV_ID_i2_T2 ~~ MOV_ID_i2_T2

MOV_ID_i3_T1 ~~ MOV_ID_i3_T1   
MOV_ID_i3_T2 ~~ MOV_ID_i3_T2


MOV_ID_i1_T1 ~~ MOV_ID_i1_T2                  # allow residual covariance on indicator ... between T1 and T2
MOV_ID_i2_T1 ~~ MOV_ID_i2_T2
MOV_ID_i3_T1 ~~ MOV_ID_i3_T2

'

fit_weak_MOV_ID <- sem(weak_MOV_ID, data=data_ZfA, estimator='mlr')
summary(fit_weak_MOV_ID, fit.measures=TRUE, standardized=TRUE)


# strong / scalar measurement invariance (CONSTRAINED INTERCEPTS & FACTOR LOADINGS)
strong_MOV_ID <- '

MOV_ID_T1 =~ 1*MOV_ID_i1_T1 + a4*MOV_ID_i2_T1 + b4*MOV_ID_i3_T1    # constrain factor loadings on indicator ... at ...
MOV_ID_T2 =~ 1*MOV_ID_i1_T2 + a4*MOV_ID_i2_T2 + b4*MOV_ID_i3_T2


MOV_ID_i1_T1 + MOV_ID_i1_T2 ~ 0*1                  # fix intercept of first indicator at T1 and T2 to 0
MOV_ID_i2_T1 + MOV_ID_i2_T2  ~ d4*1                # constrain intercept of second indicator at T1 and T2 to be equal
MOV_ID_i3_T1 + MOV_ID_i3_T2  ~ e4*1                # constrain intercept of third indicator at T1 and T2 to be equal


MOV_ID_T1 + MOV_ID_T2 ~ 1                          #  estimate the intercept of latent variables at T1 and T2


MOV_ID_i1_T1 ~~ MOV_ID_i1_T1              # allow residual variance on indicator ... at ...
MOV_ID_i1_T2 ~~ MOV_ID_i1_T2   

MOV_ID_i2_T1 ~~ MOV_ID_i2_T1   
MOV_ID_i2_T2 ~~ MOV_ID_i2_T2

MOV_ID_i3_T1 ~~ MOV_ID_i3_T1   
MOV_ID_i3_T2 ~~ MOV_ID_i3_T2


MOV_ID_i1_T1 ~~ MOV_ID_i1_T2                  # allow residual covariance on indicator ... between T1 and T2
MOV_ID_i2_T1 ~~ MOV_ID_i2_T2
MOV_ID_i3_T1 ~~ MOV_ID_i3_T2

'

fit_strong_MOV_ID <- sem(strong_MOV_ID, data=data_ZfA, estimator='mlr')
summary(fit_strong_MOV_ID, fit.measures=TRUE, standardized=TRUE)


# strict / residual measurement invariance (CONSTRAINED RESIDUALS, INTERCEPTS & FACTOR LOADINGS)
strict_MOV_ID <- '

MOV_ID_T1 =~ 1*MOV_ID_i1_T1 + a4*MOV_ID_i2_T1 + b4*MOV_ID_i3_T1    # constrain factor loadings on indicator ... at ...
MOV_ID_T2 =~ 1*MOV_ID_i1_T2 + a4*MOV_ID_i2_T2 + b4*MOV_ID_i3_T2


MOV_ID_i1_T1 + MOV_ID_i1_T2 ~ 0*1                  # fix intercept of first indicator at T1 and T2 to 0
MOV_ID_i2_T1 + MOV_ID_i2_T2  ~ d4*1                # constrain intercept of second indicator at T1 and T2 to be equal
MOV_ID_i3_T1 + MOV_ID_i3_T2  ~ e4*1                # constrain intercept of third indicator at T1 and T2 to be equal


MOV_ID_T1 + MOV_ID_T2 ~ 1                          #  estimate the intercept of latent variables at T1 and T2


MOV_ID_i1_T1 ~~ aa4*MOV_ID_i1_T1                   # constrain residual variance on indicator ... at ...
MOV_ID_i1_T2 ~~ aa4*MOV_ID_i1_T2   

MOV_ID_i2_T1 ~~ bb4*MOV_ID_i2_T1   
MOV_ID_i2_T2 ~~ bb4*MOV_ID_i2_T2

MOV_ID_i3_T1 ~~ cc4*MOV_ID_i3_T1   
MOV_ID_i3_T2 ~~ cc4*MOV_ID_i3_T2


MOV_ID_i1_T1 ~~ MOV_ID_i1_T2                      # allow residual covariance on indicator ... between T1 and T2
MOV_ID_i2_T1 ~~ MOV_ID_i2_T2
MOV_ID_i3_T1 ~~ MOV_ID_i3_T2


'
fit_strict_MOV_ID <- sem(strict_MOV_ID, data=data_ZfA, estimator='mlr')
summary(fit_strict_MOV_ID, fit.measures=TRUE, standardized=TRUE)


# compare fit statistics of all invariance models
round(cbind(configural=inspect(fit_configural_MOV_ID, 'fit.measures'), 
            weak=inspect(fit_weak_MOV_ID, 'fit.measures'),
            strong=inspect(fit_strong_MOV_ID, 'fit.measures'),
            strict=inspect(fit_strict_MOV_ID, 'fit.measures')),3)

# Chi-square difference test for nested invariance models 
anova(fit_configural_MOV_ID, fit_weak_MOV_ID)
anova(fit_weak_MOV_ID, fit_strong_MOV_ID)
anova(fit_strong_MOV_ID, fit_strict_MOV_ID)

# --> no sign. difference between configural and weak invariance model
# --> no sign. difference between weak and strong invariance model
# --> sign. difference between strong and strict invariance model


#################################### T1 & T3

# configural measurement invariance (NO constrain)
configural_MOV_ID <- '

MOV_ID_T1 =~ 1*MOV_ID_i1_T1 + MOV_ID_i2_T1 + MOV_ID_i3_T1 
MOV_ID_T3 =~ 1*MOV_ID_i1_T3 + MOV_ID_i2_T3 + MOV_ID_i3_T3


MOV_ID_i1_T1 + MOV_ID_i1_T3 ~ 0*1               # fix intercept of first indicator at T1 and T3 to 0
MOV_ID_i2_T1 + MOV_ID_i2_T3  ~ 1                # estimate intercept of second indicator at T1 and T3
MOV_ID_i3_T1 + MOV_ID_i3_T3  ~ 1                # estimate intercept of third indicator at T1 and T3 


MOV_ID_T1 + MOV_ID_T3 ~ 1                       # estimate the intercept of latent variables at T1 and T3


MOV_ID_i1_T1 ~~ MOV_ID_i1_T1                  # allow residual variance on indicator ... at ...
MOV_ID_i1_T3 ~~ MOV_ID_i1_T3   

MOV_ID_i2_T1 ~~ MOV_ID_i2_T1   
MOV_ID_i2_T3 ~~ MOV_ID_i2_T3

MOV_ID_i3_T1 ~~ MOV_ID_i3_T1   
MOV_ID_i3_T3 ~~ MOV_ID_i3_T3


MOV_ID_i1_T1 ~~ MOV_ID_i1_T3                  # allow residual covariance on indicator ... between T1 and T3
MOV_ID_i2_T1 ~~ MOV_ID_i2_T3
MOV_ID_i3_T1 ~~ MOV_ID_i3_T3

'

fit_configural_MOV_ID <- sem(configural_MOV_ID, data=data_ZfA, estimator='mlr')
summary(fit_configural_MOV_ID, fit.measures=TRUE, standardized=TRUE)


# weak / metric measurement invariance (CONSTRAINED FACTOR LOADINGS)
weak_MOV_ID <- '

MOV_ID_T1 =~ 1*MOV_ID_i1_T1 + a4*MOV_ID_i2_T1 + b4*MOV_ID_i3_T1    # constrain factor loadings on indicator ... at ...
MOV_ID_T3 =~ 1*MOV_ID_i1_T3 + a4*MOV_ID_i2_T3 + b4*MOV_ID_i3_T3


MOV_ID_i1_T1 + MOV_ID_i1_T3 ~ 0*1               # fix intercept of first indicator at T1 and T3 to 0
MOV_ID_i2_T1 + MOV_ID_i2_T3  ~ 1                # estimate intercept of second indicator at T1 and T3
MOV_ID_i3_T1 + MOV_ID_i3_T3  ~ 1                # estimate intercept of third indicator at T1 and T3 


MOV_ID_T1 + MOV_ID_T3 ~ 1                       # estimate the intercept of latent variables at T1 and T3


MOV_ID_i1_T1 ~~ MOV_ID_i1_T1                  # allow residual variance on indicator ... at ...
MOV_ID_i1_T3 ~~ MOV_ID_i1_T3   

MOV_ID_i2_T1 ~~ MOV_ID_i2_T1   
MOV_ID_i2_T3 ~~ MOV_ID_i2_T3

MOV_ID_i3_T1 ~~ MOV_ID_i3_T1   
MOV_ID_i3_T3 ~~ MOV_ID_i3_T3


MOV_ID_i1_T1 ~~ MOV_ID_i1_T3                  # allow residual covariance on indicator ... between T1 and T3
MOV_ID_i2_T1 ~~ MOV_ID_i2_T3
MOV_ID_i3_T1 ~~ MOV_ID_i3_T3

'

fit_weak_MOV_ID <- sem(weak_MOV_ID, data=data_ZfA, estimator='mlr')
summary(fit_weak_MOV_ID, fit.measures=TRUE, standardized=TRUE)


# strong / scalar measurement invariance (CONSTRAINED INTERCEPTS & FACTOR LOADINGS)
strong_MOV_ID <- '

MOV_ID_T1 =~ 1*MOV_ID_i1_T1 + a4*MOV_ID_i2_T1 + b4*MOV_ID_i3_T1    # constrain factor loadings on indicator ... at ...
MOV_ID_T3 =~ 1*MOV_ID_i1_T3 + a4*MOV_ID_i2_T3 + b4*MOV_ID_i3_T3


MOV_ID_i1_T1 + MOV_ID_i1_T3 ~ 0*1                  # fix intercept of first indicator at T1 and T3 to 0
MOV_ID_i2_T1 + MOV_ID_i2_T3  ~ d4*1                # constrain intercept of second indicator at T1 and T3 to be equal
MOV_ID_i3_T1 + MOV_ID_i3_T3  ~ e4*1                # constrain intercept of third indicator at T1 and T3 to be equal


MOV_ID_T1 + MOV_ID_T3 ~ 1                          #  estimate the intercept of latent variables at T1 and T3


MOV_ID_i1_T1 ~~ MOV_ID_i1_T1              # allow residual variance on indicator ... at ...
MOV_ID_i1_T3 ~~ MOV_ID_i1_T3   

MOV_ID_i2_T1 ~~ MOV_ID_i2_T1   
MOV_ID_i2_T3 ~~ MOV_ID_i2_T3

MOV_ID_i3_T1 ~~ MOV_ID_i3_T1   
MOV_ID_i3_T3 ~~ MOV_ID_i3_T3


MOV_ID_i1_T1 ~~ MOV_ID_i1_T3                  # allow residual covariance on indicator ... between T1 and T3
MOV_ID_i2_T1 ~~ MOV_ID_i2_T3
MOV_ID_i3_T1 ~~ MOV_ID_i3_T3

'

fit_strong_MOV_ID <- sem(strong_MOV_ID, data=data_ZfA, estimator='mlr')
summary(fit_strong_MOV_ID, fit.measures=TRUE, standardized=TRUE)


# strict / residual measurement invariance (CONSTRAINED RESIDUALS, INTERCEPTS & FACTOR LOADINGS)
strict_MOV_ID <- '

MOV_ID_T1 =~ 1*MOV_ID_i1_T1 + a4*MOV_ID_i2_T1 + b4*MOV_ID_i3_T1    # constrain factor loadings on indicator ... at ...
MOV_ID_T3 =~ 1*MOV_ID_i1_T3 + a4*MOV_ID_i2_T3 + b4*MOV_ID_i3_T3


MOV_ID_i1_T1 + MOV_ID_i1_T3 ~ 0*1                  # fix intercept of first indicator at T1 and T3 to 0
MOV_ID_i2_T1 + MOV_ID_i2_T3  ~ d4*1                # constrain intercept of second indicator at T1 and T3 to be equal
MOV_ID_i3_T1 + MOV_ID_i3_T3  ~ e4*1                # constrain intercept of third indicator at T1 and T3 to be equal


MOV_ID_T1 + MOV_ID_T3 ~ 1                          #  estimate the intercept of latent variables at T1 and T3


MOV_ID_i1_T1 ~~ aa4*MOV_ID_i1_T1                   # constrain residual variance on indicator ... at ...
MOV_ID_i1_T3 ~~ aa4*MOV_ID_i1_T3   

MOV_ID_i2_T1 ~~ bb4*MOV_ID_i2_T1   
MOV_ID_i2_T3 ~~ bb4*MOV_ID_i2_T3

MOV_ID_i3_T1 ~~ cc4*MOV_ID_i3_T1   
MOV_ID_i3_T3 ~~ cc4*MOV_ID_i3_T3


MOV_ID_i1_T1 ~~ MOV_ID_i1_T3                      # allow residual covariance on indicator ... between T1 and T3
MOV_ID_i2_T1 ~~ MOV_ID_i2_T3
MOV_ID_i3_T1 ~~ MOV_ID_i3_T3


'
fit_strict_MOV_ID <- sem(strict_MOV_ID, data=data_ZfA, estimator='mlr')
summary(fit_strict_MOV_ID, fit.measures=TRUE, standardized=TRUE)


# compare fit statistics of all invariance models
round(cbind(configural=inspect(fit_configural_MOV_ID, 'fit.measures'), 
            weak=inspect(fit_weak_MOV_ID, 'fit.measures'),
            strong=inspect(fit_strong_MOV_ID, 'fit.measures'),
            strict=inspect(fit_strict_MOV_ID, 'fit.measures')),3)

# Chi-square difference test for nested invariance models 
anova(fit_configural_MOV_ID, fit_weak_MOV_ID)
anova(fit_weak_MOV_ID, fit_strong_MOV_ID)
anova(fit_strong_MOV_ID, fit_strict_MOV_ID)

# --> no sign. difference between configural and weak invariance model
# --> no sign. difference between weak and strong invariance model
# --> sign. difference between strong and strict invariance model


#### PART_EFF (participative efficacy) ####

#### PART_EFF: Investigate factor loadings  ####

# T1
CFA_PART_EFF_T1 <- 'PART_EFF_T1 =~ PART_EFF_i1_T1 + PART_EFF_i2_T1 + PART_EFF_i3_T1 ' 
fit_CFA_PART_EFF_T1 <- cfa(CFA_PART_EFF_T1, data=data_ZfA) 
summary(fit_CFA_PART_EFF_T1, fit.measures=TRUE, standardized=TRUE)

parameterEstimates_CFA_PART_EFF_T1 <- parameterEstimates(fit_CFA_PART_EFF_T1, standardized = TRUE)
parameterEstimates_CFA_PART_EFF_T1 <- filter(parameterEstimates_CFA_PART_EFF_T1, op %in% ("=~"))
factor_loadings_PART_EFF_T1 <-  (parameterEstimates_CFA_PART_EFF_T1[, c("rhs", "std.all")])

factor_loadings_PART_EFF_T1$std.all <- apa(factor_loadings_PART_EFF_T1$std.all,2, FALSE) # formatting without zero in front of decimal point
factor_loadings_PART_EFF_T1_table <- nice_table(factor_loadings_PART_EFF_T1)
#print(factor_loadings_PART_EFF_T1_table, preview = "docx")


# T2
CFA_PART_EFF_T2 <- 'PART_EFF_T2 =~ PART_EFF_i1_T2 + PART_EFF_i2_T2 + PART_EFF_i3_T2 ' 
fit_CFA_PART_EFF_T2 <- cfa(CFA_PART_EFF_T2, data=data_ZfA) 
summary(fit_CFA_PART_EFF_T2, fit.measures=TRUE, standardized=TRUE)

parameterEstimates_CFA_PART_EFF_T2 <- parameterEstimates(fit_CFA_PART_EFF_T2, standardized = TRUE)
parameterEstimates_CFA_PART_EFF_T2 <- filter(parameterEstimates_CFA_PART_EFF_T2, op %in% ("=~"))
factor_loadings_PART_EFF_T2 <-  (parameterEstimates_CFA_PART_EFF_T2[, c("rhs", "std.all")])

factor_loadings_PART_EFF_T2$std.all <- apa(factor_loadings_PART_EFF_T2$std.all,2, FALSE) # formatting without zero in front of decimal point
factor_loadings_PART_EFF_T2_table <- nice_table(factor_loadings_PART_EFF_T2)
#print(factor_loadings_PART_EFF_T2_table, preview = "docx")

# T3
CFA_PART_EFF_T3 <- 'PART_EFF_T3 =~ PART_EFF_i1_T3 + PART_EFF_i2_T3 + PART_EFF_i3_T3 ' 
fit_CFA_PART_EFF_T3 <- cfa(CFA_PART_EFF_T3, data=data_ZfA) 
summary(fit_CFA_PART_EFF_T3, fit.measures=TRUE, standardized=TRUE)

parameterEstimates_CFA_PART_EFF_T3 <- parameterEstimates(fit_CFA_PART_EFF_T3, standardized = TRUE)
parameterEstimates_CFA_PART_EFF_T3 <- filter(parameterEstimates_CFA_PART_EFF_T3, op %in% ("=~"))
factor_loadings_PART_EFF_T3 <-  (parameterEstimates_CFA_PART_EFF_T3[, c("rhs", "std.all")])

factor_loadings_PART_EFF_T3$std.all <- apa(factor_loadings_PART_EFF_T3$std.all,2, FALSE) # formatting without zero in front of decimal point
factor_loadings_PART_EFF_T3_table <- nice_table(factor_loadings_PART_EFF_T3)
#print(factor_loadings_PART_EFF_T3_table, preview = "docx")


#### PART_EFF: Test for measurement invariance ####

#################################### T1 & T2

# configural measurement invariance (NO constrain)
configural_PART_EFF <- '

PART_EFF_T1 =~ 1*PART_EFF_i1_T1 + PART_EFF_i2_T1 + PART_EFF_i3_T1 
PART_EFF_T2 =~ 1*PART_EFF_i1_T2 + PART_EFF_i2_T2 + PART_EFF_i3_T2


PART_EFF_i1_T1 + PART_EFF_i1_T2 ~ 0*1               # fix intercept of first indicator at T1 and T2 to 0
PART_EFF_i2_T1 + PART_EFF_i2_T2  ~ 1                # estimate intercept of second indicator at T1 and T2
PART_EFF_i3_T1 + PART_EFF_i3_T2  ~ 1                # estimate intercept of third indicator at T1 and T2 


PART_EFF_T1 + PART_EFF_T2 ~ 1                       # estimate the intercept of latent variables at T1 and T2


PART_EFF_i1_T1 ~~ PART_EFF_i1_T1                  # allow residual variance on indicator ... at ...
PART_EFF_i1_T2 ~~ PART_EFF_i1_T2   

PART_EFF_i2_T1 ~~ PART_EFF_i2_T1   
PART_EFF_i2_T2 ~~ PART_EFF_i2_T2

PART_EFF_i3_T1 ~~ PART_EFF_i3_T1   
PART_EFF_i3_T2 ~~ PART_EFF_i3_T2


PART_EFF_i1_T1 ~~ PART_EFF_i1_T2                  # allow residual covariance on indicator ... between T1 and T2
PART_EFF_i2_T1 ~~ PART_EFF_i2_T2
PART_EFF_i3_T1 ~~ PART_EFF_i3_T2

'

fit_configural_PART_EFF <- sem(configural_PART_EFF, data=data_ZfA, estimator='mlr')
summary(fit_configural_PART_EFF, fit.measures=TRUE, standardized=TRUE)


# weak / metric measurement invariance (CONSTRAINED FACTOR LOADINGS)
weak_PART_EFF <- '

PART_EFF_T1 =~ 1*PART_EFF_i1_T1 + a5*PART_EFF_i2_T1 + b5*PART_EFF_i3_T1    # constrain factor loadings on indicator ... at ...
PART_EFF_T2 =~ 1*PART_EFF_i1_T2 + a5*PART_EFF_i2_T2 + b5*PART_EFF_i3_T2


PART_EFF_i1_T1 + PART_EFF_i1_T2 ~ 0*1               # fix intercept of first indicator at T1 and T2 to 0
PART_EFF_i2_T1 + PART_EFF_i2_T2  ~ 1                # estimate intercept of second indicator at T1 and T2
PART_EFF_i3_T1 + PART_EFF_i3_T2  ~ 1                # estimate intercept of third indicator at T1 and T2 


PART_EFF_T1 + PART_EFF_T2 ~ 1                       # estimate the intercept of latent variables at T1 and T2


PART_EFF_i1_T1 ~~ PART_EFF_i1_T1                  # allow residual variance on indicator ... at ...
PART_EFF_i1_T2 ~~ PART_EFF_i1_T2   

PART_EFF_i2_T1 ~~ PART_EFF_i2_T1   
PART_EFF_i2_T2 ~~ PART_EFF_i2_T2

PART_EFF_i3_T1 ~~ PART_EFF_i3_T1   
PART_EFF_i3_T2 ~~ PART_EFF_i3_T2


PART_EFF_i1_T1 ~~ PART_EFF_i1_T2                  # allow residual covariance on indicator ... between T1 and T2
PART_EFF_i2_T1 ~~ PART_EFF_i2_T2
PART_EFF_i3_T1 ~~ PART_EFF_i3_T2

'

fit_weak_PART_EFF <- sem(weak_PART_EFF, data=data_ZfA, estimator='mlr')
summary(fit_weak_PART_EFF, fit.measures=TRUE, standardized=TRUE)


# strong / scalar measurement invariance (CONSTRAINED INTERCEPTS & FACTOR LOADINGS)
strong_PART_EFF <- '

PART_EFF_T1 =~ 1*PART_EFF_i1_T1 + a5*PART_EFF_i2_T1 + b5*PART_EFF_i3_T1    # constrain factor loadings on indicator ... at ...
PART_EFF_T2 =~ 1*PART_EFF_i1_T2 + a5*PART_EFF_i2_T2 + b5*PART_EFF_i3_T2


PART_EFF_i1_T1 + PART_EFF_i1_T2 ~ 0*1                  # fix intercept of first indicator at T1 and T2 to 0
PART_EFF_i2_T1 + PART_EFF_i2_T2  ~ d5*1                # constrain intercept of second indicator at T1 and T2 to be equal
PART_EFF_i3_T1 + PART_EFF_i3_T2  ~ e5*1                # constrain intercept of third indicator at T1 and T2 to be equal


PART_EFF_T1 + PART_EFF_T2 ~ 1                          #  estimate the intercept of latent variables at T1 and T2


PART_EFF_i1_T1 ~~ PART_EFF_i1_T1              # allow residual variance on indicator ... at ...
PART_EFF_i1_T2 ~~ PART_EFF_i1_T2   

PART_EFF_i2_T1 ~~ PART_EFF_i2_T1   
PART_EFF_i2_T2 ~~ PART_EFF_i2_T2

PART_EFF_i3_T1 ~~ PART_EFF_i3_T1   
PART_EFF_i3_T2 ~~ PART_EFF_i3_T2


PART_EFF_i1_T1 ~~ PART_EFF_i1_T2                  # allow residual covariance on indicator ... between T1 and T2
PART_EFF_i2_T1 ~~ PART_EFF_i2_T2
PART_EFF_i3_T1 ~~ PART_EFF_i3_T2

'

fit_strong_PART_EFF <- sem(strong_PART_EFF, data=data_ZfA, estimator='mlr')
summary(fit_strong_PART_EFF, fit.measures=TRUE, standardized=TRUE)


# strict / residual measurement invariance (CONSTRAINED RESIDUALS, INTERCEPTS & FACTOR LOADINGS)
strict_PART_EFF <- '

PART_EFF_T1 =~ 1*PART_EFF_i1_T1 + a5*PART_EFF_i2_T1 + b5*PART_EFF_i3_T1    # constrain factor loadings on indicator ... at ...
PART_EFF_T2 =~ 1*PART_EFF_i1_T2 + a5*PART_EFF_i2_T2 + b5*PART_EFF_i3_T2


PART_EFF_i1_T1 + PART_EFF_i1_T2 ~ 0*1                  # fix intercept of first indicator at T1 and T2 to 0
PART_EFF_i2_T1 + PART_EFF_i2_T2  ~ d5*1                # constrain intercept of second indicator at T1 and T2 to be equal
PART_EFF_i3_T1 + PART_EFF_i3_T2  ~ e5*1                # constrain intercept of third indicator at T1 and T2 to be equal


PART_EFF_T1 + PART_EFF_T2 ~ 1                          #  estimate the intercept of latent variables at T1 and T2


PART_EFF_i1_T1 ~~ aa5*PART_EFF_i1_T1                   # constrain residual variance on indicator ... at ...
PART_EFF_i1_T2 ~~ aa5*PART_EFF_i1_T2   

PART_EFF_i2_T1 ~~ bb5*PART_EFF_i2_T1   
PART_EFF_i2_T2 ~~ bb5*PART_EFF_i2_T2

PART_EFF_i3_T1 ~~ cc5*PART_EFF_i3_T1   
PART_EFF_i3_T2 ~~ cc5*PART_EFF_i3_T2


PART_EFF_i1_T1 ~~ PART_EFF_i1_T2                      # allow residual covariance on indicator ... between T1 and T2
PART_EFF_i2_T1 ~~ PART_EFF_i2_T2
PART_EFF_i3_T1 ~~ PART_EFF_i3_T2


'
fit_strict_PART_EFF <- sem(strict_PART_EFF, data=data_ZfA, estimator='mlr')
summary(fit_strict_PART_EFF, fit.measures=TRUE, standardized=TRUE)


# compare fit statistics of all invariance models
round(cbind(configural=inspect(fit_configural_PART_EFF, 'fit.measures'), 
            weak=inspect(fit_weak_PART_EFF, 'fit.measures'),
            strong=inspect(fit_strong_PART_EFF, 'fit.measures'),
            strict=inspect(fit_strict_PART_EFF, 'fit.measures')),3)

# Chi-square difference test for nested invariance models 
anova(fit_configural_PART_EFF, fit_weak_PART_EFF)
anova(fit_weak_PART_EFF, fit_strong_PART_EFF)
anova(fit_strong_PART_EFF, fit_strict_PART_EFF)

# --> no sign. difference between configural and weak invariance model
# --> sign. difference between weak and strong invariance model
# --> no sign. difference between strong and strict invariance model


#################################### T1 & T3

# configural measurement invariance (NO constrain)
configural_PART_EFF <- '

PART_EFF_T1 =~ 1*PART_EFF_i1_T1 + PART_EFF_i2_T1 + PART_EFF_i3_T1 
PART_EFF_T3 =~ 1*PART_EFF_i1_T3 + PART_EFF_i2_T3 + PART_EFF_i3_T3


PART_EFF_i1_T1 + PART_EFF_i1_T3 ~ 0*1               # fix intercept of first indicator at T1 and T3 to 0
PART_EFF_i2_T1 + PART_EFF_i2_T3  ~ 1                # estimate intercept of second indicator at T1 and T3
PART_EFF_i3_T1 + PART_EFF_i3_T3  ~ 1                # estimate intercept of third indicator at T1 and T3 


PART_EFF_T1 + PART_EFF_T3 ~ 1                       # estimate the intercept of latent variables at T1 and T3


PART_EFF_i1_T1 ~~ PART_EFF_i1_T1                  # allow residual variance on indicator ... at ...
PART_EFF_i1_T3 ~~ PART_EFF_i1_T3   

PART_EFF_i2_T1 ~~ PART_EFF_i2_T1   
PART_EFF_i2_T3 ~~ PART_EFF_i2_T3

PART_EFF_i3_T1 ~~ PART_EFF_i3_T1   
PART_EFF_i3_T3 ~~ PART_EFF_i3_T3


PART_EFF_i1_T1 ~~ PART_EFF_i1_T3                  # allow residual covariance on indicator ... between T1 and T3
PART_EFF_i2_T1 ~~ PART_EFF_i2_T3
PART_EFF_i3_T1 ~~ PART_EFF_i3_T3

'

fit_configural_PART_EFF <- sem(configural_PART_EFF, data=data_ZfA, estimator='mlr')
summary(fit_configural_PART_EFF, fit.measures=TRUE, standardized=TRUE)


# weak / metric measurement invariance (CONSTRAINED FACTOR LOADINGS)
weak_PART_EFF <- '

PART_EFF_T1 =~ 1*PART_EFF_i1_T1 + a5*PART_EFF_i2_T1 + b5*PART_EFF_i3_T1    # constrain factor loadings on indicator ... at ...
PART_EFF_T3 =~ 1*PART_EFF_i1_T3 + a5*PART_EFF_i2_T3 + b5*PART_EFF_i3_T3


PART_EFF_i1_T1 + PART_EFF_i1_T3 ~ 0*1               # fix intercept of first indicator at T1 and T3 to 0
PART_EFF_i2_T1 + PART_EFF_i2_T3  ~ 1                # estimate intercept of second indicator at T1 and T3
PART_EFF_i3_T1 + PART_EFF_i3_T3  ~ 1                # estimate intercept of third indicator at T1 and T3 


PART_EFF_T1 + PART_EFF_T3 ~ 1                       # estimate the intercept of latent variables at T1 and T3


PART_EFF_i1_T1 ~~ PART_EFF_i1_T1                  # allow residual variance on indicator ... at ...
PART_EFF_i1_T3 ~~ PART_EFF_i1_T3   

PART_EFF_i2_T1 ~~ PART_EFF_i2_T1   
PART_EFF_i2_T3 ~~ PART_EFF_i2_T3

PART_EFF_i3_T1 ~~ PART_EFF_i3_T1   
PART_EFF_i3_T3 ~~ PART_EFF_i3_T3


PART_EFF_i1_T1 ~~ PART_EFF_i1_T3                  # allow residual covariance on indicator ... between T1 and T3
PART_EFF_i2_T1 ~~ PART_EFF_i2_T3
PART_EFF_i3_T1 ~~ PART_EFF_i3_T3

'

fit_weak_PART_EFF <- sem(weak_PART_EFF, data=data_ZfA, estimator='mlr')
summary(fit_weak_PART_EFF, fit.measures=TRUE, standardized=TRUE)


# strong / scalar measurement invariance (CONSTRAINED INTERCEPTS & FACTOR LOADINGS)
strong_PART_EFF <- '

PART_EFF_T1 =~ 1*PART_EFF_i1_T1 + a5*PART_EFF_i2_T1 + b5*PART_EFF_i3_T1    # constrain factor loadings on indicator ... at ...
PART_EFF_T3 =~ 1*PART_EFF_i1_T3 + a5*PART_EFF_i2_T3 + b5*PART_EFF_i3_T3


PART_EFF_i1_T1 + PART_EFF_i1_T3 ~ 0*1                  # fix intercept of first indicator at T1 and T3 to 0
PART_EFF_i2_T1 + PART_EFF_i2_T3  ~ d5*1                # constrain intercept of second indicator at T1 and T3 to be equal
PART_EFF_i3_T1 + PART_EFF_i3_T3  ~ e5*1                # constrain intercept of third indicator at T1 and T3 to be equal


PART_EFF_T1 + PART_EFF_T3 ~ 1                          #  estimate the intercept of latent variables at T1 and T3


PART_EFF_i1_T1 ~~ PART_EFF_i1_T1              # allow residual variance on indicator ... at ...
PART_EFF_i1_T3 ~~ PART_EFF_i1_T3   

PART_EFF_i2_T1 ~~ PART_EFF_i2_T1   
PART_EFF_i2_T3 ~~ PART_EFF_i2_T3

PART_EFF_i3_T1 ~~ PART_EFF_i3_T1   
PART_EFF_i3_T3 ~~ PART_EFF_i3_T3


PART_EFF_i1_T1 ~~ PART_EFF_i1_T3                  # allow residual covariance on indicator ... between T1 and T3
PART_EFF_i2_T1 ~~ PART_EFF_i2_T3
PART_EFF_i3_T1 ~~ PART_EFF_i3_T3

'

fit_strong_PART_EFF <- sem(strong_PART_EFF, data=data_ZfA, estimator='mlr')
summary(fit_strong_PART_EFF, fit.measures=TRUE, standardized=TRUE)


# strict / residual measurement invariance (CONSTRAINED RESIDUALS, INTERCEPTS & FACTOR LOADINGS)
strict_PART_EFF <- '

PART_EFF_T1 =~ 1*PART_EFF_i1_T1 + a5*PART_EFF_i2_T1 + b5*PART_EFF_i3_T1    # constrain factor loadings on indicator ... at ...
PART_EFF_T3 =~ 1*PART_EFF_i1_T3 + a5*PART_EFF_i2_T3 + b5*PART_EFF_i3_T3


PART_EFF_i1_T1 + PART_EFF_i1_T3 ~ 0*1                  # fix intercept of first indicator at T1 and T3 to 0
PART_EFF_i2_T1 + PART_EFF_i2_T3  ~ d5*1                # constrain intercept of second indicator at T1 and T3 to be equal
PART_EFF_i3_T1 + PART_EFF_i3_T3  ~ e5*1                # constrain intercept of third indicator at T1 and T3 to be equal


PART_EFF_T1 + PART_EFF_T3 ~ 1                          #  estimate the intercept of latent variables at T1 and T3


PART_EFF_i1_T1 ~~ aa5*PART_EFF_i1_T1                   # constrain residual variance on indicator ... at ...
PART_EFF_i1_T3 ~~ aa5*PART_EFF_i1_T3   

PART_EFF_i2_T1 ~~ bb5*PART_EFF_i2_T1   
PART_EFF_i2_T3 ~~ bb5*PART_EFF_i2_T3

PART_EFF_i3_T1 ~~ cc5*PART_EFF_i3_T1   
PART_EFF_i3_T3 ~~ cc5*PART_EFF_i3_T3


PART_EFF_i1_T1 ~~ PART_EFF_i1_T3                      # allow residual covariance on indicator ... between T1 and T3
PART_EFF_i2_T1 ~~ PART_EFF_i2_T3
PART_EFF_i3_T1 ~~ PART_EFF_i3_T3


'
fit_strict_PART_EFF <- sem(strict_PART_EFF, data=data_ZfA, estimator='mlr')
summary(fit_strict_PART_EFF, fit.measures=TRUE, standardized=TRUE)


# compare fit statistics of all invariance models
round(cbind(configural=inspect(fit_configural_PART_EFF, 'fit.measures'), 
            weak=inspect(fit_weak_PART_EFF, 'fit.measures'),
            strong=inspect(fit_strong_PART_EFF, 'fit.measures'),
            strict=inspect(fit_strict_PART_EFF, 'fit.measures')),3)

# Chi-square difference test for nested invariance models 
anova(fit_configural_PART_EFF, fit_weak_PART_EFF)
anova(fit_weak_PART_EFF, fit_strong_PART_EFF)
anova(fit_strong_PART_EFF, fit_strict_PART_EFF)

# --> no sign. difference between configural and weak invariance model
# --> no sign. difference between weak and strong invariance model
# --> no sign. difference between strong and strict invariance model


#### COMPLETE MEASUREMENT MODELS WITH ALL VARIABLES ####

#################################### T1 & T2

# Model with strict invariance established


model_T1nT2_COMPLETE_stri_inva <- '

########## CAI

CAI_T1 =~ 1*CAI_i1_T1 + a1*CAI_i2_T1 + b1*CAI_i3_T1    # constrain factor loadings on indicator ... at ...
CAI_T2 =~ 1*CAI_i1_T2 + a1*CAI_i2_T2 + b1*CAI_i3_T2


CAI_i1_T1 + CAI_i1_T2 ~ 0*1                  # fix intercept of first indicator at T1 and T2 to 0
CAI_i2_T1 + CAI_i2_T2  ~ d1*1                # constrain intercept of second indicator at T1 and T2 to be equal
CAI_i3_T1 + CAI_i3_T2  ~ e1*1                # constrain intercept of third indicator at T1 and T2 to be equal


CAI_T1 + CAI_T2 ~ 1                          #  estimate the intercept of latent variables at T1 and T2


CAI_i1_T1 ~~ aa1*CAI_i1_T1                   # constrain residual variance on indicator ... at ...
CAI_i1_T2 ~~ aa1*CAI_i1_T2   

CAI_i2_T1 ~~ bb1*CAI_i2_T1   
CAI_i2_T2 ~~ bb1*CAI_i2_T2

CAI_i3_T1 ~~ cc1*CAI_i3_T1   
CAI_i3_T2 ~~ cc1*CAI_i3_T2


CAI_i1_T1 ~~ CAI_i1_T2                      # allow residual covariance on indicator ... between T1 and T2
CAI_i2_T1 ~~ CAI_i2_T2
CAI_i3_T1 ~~ CAI_i3_T2


########## COGN_ALT

COGN_ALT_T1 =~ 1*COGN_ALT_i1_T1 + a2*COGN_ALT_i2_T1 + b2*COGN_ALT_i3_T1    # constrain factor loadings on indicator ... at ...
COGN_ALT_T2 =~ 1*COGN_ALT_i1_T2 + a2*COGN_ALT_i2_T2 + b2*COGN_ALT_i3_T2


COGN_ALT_i1_T1 + COGN_ALT_i1_T2 ~ 0*1                  # fix intercept of first indicator at T1 and T2 to 0
COGN_ALT_i2_T1 + COGN_ALT_i2_T2  ~ d2*1                # constrain intercept of second indicator at T1 and T2 to be equal
COGN_ALT_i3_T1 + COGN_ALT_i3_T2  ~ e2*1                # constrain intercept of third indicator at T1 and T2 to be equal


COGN_ALT_T1 + COGN_ALT_T2 ~ 1                          #  estimate the intercept of latent variables at T1 and T2


COGN_ALT_i1_T1 ~~ aa2*COGN_ALT_i1_T1                   # constrain residual variance on indicator ... at ...
COGN_ALT_i1_T2 ~~ aa2*COGN_ALT_i1_T2   

COGN_ALT_i2_T1 ~~ bb2*COGN_ALT_i2_T1   
COGN_ALT_i2_T2 ~~ bb2*COGN_ALT_i2_T2

COGN_ALT_i3_T1 ~~ cc2*COGN_ALT_i3_T1   
COGN_ALT_i3_T2 ~~ cc2*COGN_ALT_i3_T2


COGN_ALT_i1_T1 ~~ COGN_ALT_i1_T2                      # allow residual covariance on indicator ... between T1 and T2
COGN_ALT_i2_T1 ~~ COGN_ALT_i2_T2
COGN_ALT_i3_T1 ~~ COGN_ALT_i3_T2


########## COLL_EFF

COLL_EFF_T1 =~ 1*COLL_EFF_i1_T1 + a3*COLL_EFF_i2_T1 + b3*COLL_EFF_i3_T1    # constrain factor loadings on indicator ... at ...
COLL_EFF_T2 =~ 1*COLL_EFF_i1_T2 + a3*COLL_EFF_i2_T2 + b3*COLL_EFF_i3_T2


COLL_EFF_i1_T1 + COLL_EFF_i1_T2 ~ 0*1                  # fix intercept of first indicator at T1 and T2 to 0
COLL_EFF_i2_T1 + COLL_EFF_i2_T2  ~ d3*1                # constrain intercept of second indicator at T1 and T2 to be equal
COLL_EFF_i3_T1 + COLL_EFF_i3_T2  ~ e3*1                # constrain intercept of third indicator at T1 and T2 to be equal


COLL_EFF_T1 + COLL_EFF_T2 ~ 1                          #  estimate the intercept of latent variables at T1 and T2


COLL_EFF_i1_T1 ~~ aa3*COLL_EFF_i1_T1                   # constrain residual variance on indicator ... at ...
COLL_EFF_i1_T2 ~~ aa3*COLL_EFF_i1_T2   

COLL_EFF_i2_T1 ~~ bb3*COLL_EFF_i2_T1   
COLL_EFF_i2_T2 ~~ bb3*COLL_EFF_i2_T2

COLL_EFF_i3_T1 ~~ cc3*COLL_EFF_i3_T1   
COLL_EFF_i3_T2 ~~ cc3*COLL_EFF_i3_T2


COLL_EFF_i1_T1 ~~ COLL_EFF_i1_T2                      # allow residual covariance on indicator ... between T1 and T2
COLL_EFF_i2_T1 ~~ COLL_EFF_i2_T2
COLL_EFF_i3_T1 ~~ COLL_EFF_i3_T2


########## MOV_ID

MOV_ID_T1 =~ 1*MOV_ID_i1_T1 + a4*MOV_ID_i2_T1 + b4*MOV_ID_i3_T1    # constrain factor loadings on indicator ... at ...
MOV_ID_T2 =~ 1*MOV_ID_i1_T2 + a4*MOV_ID_i2_T2 + b4*MOV_ID_i3_T2


MOV_ID_i1_T1 + MOV_ID_i1_T2 ~ 0*1                  # fix intercept of first indicator at T1 and T2 to 0
MOV_ID_i2_T1 + MOV_ID_i2_T2  ~ d4*1                # constrain intercept of second indicator at T1 and T2 to be equal
MOV_ID_i3_T1 + MOV_ID_i3_T2  ~ e4*1                # constrain intercept of third indicator at T1 and T2 to be equal


MOV_ID_T1 + MOV_ID_T2 ~ 1                          #  estimate the intercept of latent variables at T1 and T2


MOV_ID_i1_T1 ~~ aa4*MOV_ID_i1_T1                   # constrain residual variance on indicator ... at ...
MOV_ID_i1_T2 ~~ aa4*MOV_ID_i1_T2   

MOV_ID_i2_T1 ~~ bb4*MOV_ID_i2_T1   
MOV_ID_i2_T2 ~~ bb4*MOV_ID_i2_T2

MOV_ID_i3_T1 ~~ cc4*MOV_ID_i3_T1   
MOV_ID_i3_T2 ~~ cc4*MOV_ID_i3_T2


MOV_ID_i1_T1 ~~ MOV_ID_i1_T2                      # allow residual covariance on indicator ... between T1 and T2
MOV_ID_i2_T1 ~~ MOV_ID_i2_T2
MOV_ID_i3_T1 ~~ MOV_ID_i3_T2


########## PART_EFF

PART_EFF_T1 =~ 1*PART_EFF_i1_T1 + a5*PART_EFF_i2_T1 + b5*PART_EFF_i3_T1    # constrain factor loadings on indicator ... at ...
PART_EFF_T2 =~ 1*PART_EFF_i1_T2 + a5*PART_EFF_i2_T2 + b5*PART_EFF_i3_T2


PART_EFF_i1_T1 + PART_EFF_i1_T2 ~ 0*1                  # fix intercept of first indicator at T1 and T2 to 0
PART_EFF_i2_T1 + PART_EFF_i2_T2  ~ d5*1                # constrain intercept of second indicator at T1 and T2 to be equal
PART_EFF_i3_T1 + PART_EFF_i3_T2  ~ e5*1                # constrain intercept of third indicator at T1 and T2 to be equal


PART_EFF_T1 + PART_EFF_T2 ~ 1                          #  estimate the intercept of latent variables at T1 and T2


PART_EFF_i1_T1 ~~ aa5*PART_EFF_i1_T1                   # constrain residual variance on indicator ... at ...
PART_EFF_i1_T2 ~~ aa5*PART_EFF_i1_T2   

PART_EFF_i2_T1 ~~ bb5*PART_EFF_i2_T1   
PART_EFF_i2_T2 ~~ bb5*PART_EFF_i2_T2

PART_EFF_i3_T1 ~~ cc5*PART_EFF_i3_T1   
PART_EFF_i3_T2 ~~ cc5*PART_EFF_i3_T2


PART_EFF_i1_T1 ~~ PART_EFF_i1_T2                      # allow residual covariance on indicator ... between T1 and T2
PART_EFF_i2_T1 ~~ PART_EFF_i2_T2
PART_EFF_i3_T1 ~~ PART_EFF_i3_T2


'

fit_model_T1nT2_COMPLETE_stri_inva <- sem(model_T1nT2_COMPLETE_stri_inva, data=data_ZfA, estimator='mlr')
summary(fit_model_T1nT2_COMPLETE_stri_inva, fit.measures=TRUE, standardized=TRUE)

# get correlation table of latent variables
inspect(fit_model_T1nT2_COMPLETE_stri_inva, "cor.lv")


#################################### T1 & T3

# Model with strict invariance established


model_T1nT3_COMPLETE_stri_inva <- '

########## CAI

CAI_T1 =~ 1*CAI_i1_T1 + a1*CAI_i2_T1 + b1*CAI_i3_T1    # constrain factor loadings on indicator ... at ...
CAI_T3 =~ 1*CAI_i1_T3 + a1*CAI_i2_T3 + b1*CAI_i3_T3


CAI_i1_T1 + CAI_i1_T3 ~ 0*1                  # fix intercept of first indicator at T1 and T3 to 0
CAI_i2_T1 + CAI_i2_T3  ~ d1*1                # constrain intercept of second indicator at T1 and T3 to be equal
CAI_i3_T1 + CAI_i3_T3  ~ e1*1                # constrain intercept of third indicator at T1 and T3 to be equal


CAI_T1 + CAI_T3 ~ 1                          #  estimate the intercept of latent variables at T1 and T3


CAI_i1_T1 ~~ aa1*CAI_i1_T1                   # constrain residual variance on indicator ... at ...
CAI_i1_T3 ~~ aa1*CAI_i1_T3   

CAI_i2_T1 ~~ bb1*CAI_i2_T1   
CAI_i2_T3 ~~ bb1*CAI_i2_T3

CAI_i3_T1 ~~ cc1*CAI_i3_T1   
CAI_i3_T3 ~~ cc1*CAI_i3_T3


CAI_i1_T1 ~~ CAI_i1_T3                      # allow residual covariance on indicator ... between T1 and T3
CAI_i2_T1 ~~ CAI_i2_T3
CAI_i3_T1 ~~ CAI_i3_T3


########## COGN_ALT

COGN_ALT_T1 =~ 1*COGN_ALT_i1_T1 + a2*COGN_ALT_i2_T1 + b2*COGN_ALT_i3_T1    # constrain factor loadings on indicator ... at ...
COGN_ALT_T3 =~ 1*COGN_ALT_i1_T3 + a2*COGN_ALT_i2_T3 + b2*COGN_ALT_i3_T3


COGN_ALT_i1_T1 + COGN_ALT_i1_T3 ~ 0*1                  # fix intercept of first indicator at T1 and T3 to 0
COGN_ALT_i2_T1 + COGN_ALT_i2_T3  ~ d2*1                # constrain intercept of second indicator at T1 and T3 to be equal
COGN_ALT_i3_T1 + COGN_ALT_i3_T3  ~ e2*1                # constrain intercept of third indicator at T1 and T3 to be equal


COGN_ALT_T1 + COGN_ALT_T3 ~ 1                          #  estimate the intercept of latent variables at T1 and T3


COGN_ALT_i1_T1 ~~ aa2*COGN_ALT_i1_T1                   # constrain residual variance on indicator ... at ...
COGN_ALT_i1_T3 ~~ aa2*COGN_ALT_i1_T3   

COGN_ALT_i2_T1 ~~ bb2*COGN_ALT_i2_T1   
COGN_ALT_i2_T3 ~~ bb2*COGN_ALT_i2_T3

COGN_ALT_i3_T1 ~~ cc2*COGN_ALT_i3_T1   
COGN_ALT_i3_T3 ~~ cc2*COGN_ALT_i3_T3


COGN_ALT_i1_T1 ~~ COGN_ALT_i1_T3                      # allow residual covariance on indicator ... between T1 and T3
COGN_ALT_i2_T1 ~~ COGN_ALT_i2_T3
COGN_ALT_i3_T1 ~~ COGN_ALT_i3_T3


########## COLL_EFF

COLL_EFF_T1 =~ 1*COLL_EFF_i1_T1 + a3*COLL_EFF_i2_T1 + b3*COLL_EFF_i3_T1    # constrain factor loadings on indicator ... at ...
COLL_EFF_T3 =~ 1*COLL_EFF_i1_T3 + a3*COLL_EFF_i2_T3 + b3*COLL_EFF_i3_T3


COLL_EFF_i1_T1 + COLL_EFF_i1_T3 ~ 0*1                  # fix intercept of first indicator at T1 and T3 to 0
COLL_EFF_i2_T1 + COLL_EFF_i2_T3  ~ d3*1                # constrain intercept of second indicator at T1 and T3 to be equal
COLL_EFF_i3_T1 + COLL_EFF_i3_T3  ~ e3*1                # constrain intercept of third indicator at T1 and T3 to be equal


COLL_EFF_T1 + COLL_EFF_T3 ~ 1                          #  estimate the intercept of latent variables at T1 and T3


COLL_EFF_i1_T1 ~~ aa3*COLL_EFF_i1_T1                   # constrain residual variance on indicator ... at ...
COLL_EFF_i1_T3 ~~ aa3*COLL_EFF_i1_T3   

COLL_EFF_i2_T1 ~~ bb3*COLL_EFF_i2_T1   
COLL_EFF_i2_T3 ~~ bb3*COLL_EFF_i2_T3

COLL_EFF_i3_T1 ~~ cc3*COLL_EFF_i3_T1   
COLL_EFF_i3_T3 ~~ cc3*COLL_EFF_i3_T3


COLL_EFF_i1_T1 ~~ COLL_EFF_i1_T3                      # allow residual covariance on indicator ... between T1 and T3
COLL_EFF_i2_T1 ~~ COLL_EFF_i2_T3
COLL_EFF_i3_T1 ~~ COLL_EFF_i3_T3


########## MOV_ID

MOV_ID_T1 =~ 1*MOV_ID_i1_T1 + a4*MOV_ID_i2_T1 + b4*MOV_ID_i3_T1    # constrain factor loadings on indicator ... at ...
MOV_ID_T3 =~ 1*MOV_ID_i1_T3 + a4*MOV_ID_i2_T3 + b4*MOV_ID_i3_T3


MOV_ID_i1_T1 + MOV_ID_i1_T3 ~ 0*1                  # fix intercept of first indicator at T1 and T3 to 0
MOV_ID_i2_T1 + MOV_ID_i2_T3  ~ d4*1                # constrain intercept of second indicator at T1 and T3 to be equal
MOV_ID_i3_T1 + MOV_ID_i3_T3  ~ e4*1                # constrain intercept of third indicator at T1 and T3 to be equal


MOV_ID_T1 + MOV_ID_T3 ~ 1                          #  estimate the intercept of latent variables at T1 and T3


MOV_ID_i1_T1 ~~ aa4*MOV_ID_i1_T1                   # constrain residual variance on indicator ... at ...
MOV_ID_i1_T3 ~~ aa4*MOV_ID_i1_T3   

MOV_ID_i2_T1 ~~ bb4*MOV_ID_i2_T1   
MOV_ID_i2_T3 ~~ bb4*MOV_ID_i2_T3

MOV_ID_i3_T1 ~~ cc4*MOV_ID_i3_T1   
MOV_ID_i3_T3 ~~ cc4*MOV_ID_i3_T3


MOV_ID_i1_T1 ~~ MOV_ID_i1_T3                      # allow residual covariance on indicator ... between T1 and T3
MOV_ID_i2_T1 ~~ MOV_ID_i2_T3
MOV_ID_i3_T1 ~~ MOV_ID_i3_T3


########## PART_EFF

PART_EFF_T1 =~ 1*PART_EFF_i1_T1 + a5*PART_EFF_i2_T1 + b5*PART_EFF_i3_T1    # constrain factor loadings on indicator ... at ...
PART_EFF_T3 =~ 1*PART_EFF_i1_T3 + a5*PART_EFF_i2_T3 + b5*PART_EFF_i3_T3


PART_EFF_i1_T1 + PART_EFF_i1_T3 ~ 0*1                  # fix intercept of first indicator at T1 and T3 to 0
PART_EFF_i2_T1 + PART_EFF_i2_T3  ~ d5*1                # constrain intercept of second indicator at T1 and T3 to be equal
PART_EFF_i3_T1 + PART_EFF_i3_T3  ~ e5*1                # constrain intercept of third indicator at T1 and T3 to be equal


PART_EFF_T1 + PART_EFF_T3 ~ 1                          #  estimate the intercept of latent variables at T1 and T3


PART_EFF_i1_T1 ~~ aa5*PART_EFF_i1_T1                   # constrain residual variance on indicator ... at ...
PART_EFF_i1_T3 ~~ aa5*PART_EFF_i1_T3   

PART_EFF_i2_T1 ~~ bb5*PART_EFF_i2_T1   
PART_EFF_i2_T3 ~~ bb5*PART_EFF_i2_T3

PART_EFF_i3_T1 ~~ cc5*PART_EFF_i3_T1   
PART_EFF_i3_T3 ~~ cc5*PART_EFF_i3_T3


PART_EFF_i1_T1 ~~ PART_EFF_i1_T3                      # allow residual covariance on indicator ... between T1 and T3
PART_EFF_i2_T1 ~~ PART_EFF_i2_T3
PART_EFF_i3_T1 ~~ PART_EFF_i3_T3


'

fit_model_T1nT3_COMPLETE_stri_inva <- sem(model_T1nT3_COMPLETE_stri_inva, data=data_ZfA, estimator='mlr')
summary(fit_model_T1nT3_COMPLETE_stri_inva, fit.measures=TRUE, standardized=TRUE)

# get correlation table of latent variables
inspect(fit_model_T1nT3_COMPLETE_stri_inva, "cor.lv")
