# Supplementary material for: From imagination to activism: Cognitive alternatives motivate commitment to activism through identification with social movements and collective efficacy
Source: Br J Soc Psychol. 2024 Nov 15;64(1):e12811. doi: 10.1111/bjso.12811 (PMC11590046; doi:10.1111/bjso.12811)
Supplement: Supplementary file 1 — Data S1. [file BJSO-64-0-s001.zip › Supp 2 main analyses and data/r-scripts analyses/4_LCS_CORR_pooled_data.R]

#### load packages ####

library(haven)
library(lavaan)
library(tidySEM)
library(dplyr)
library(MOTE)
library(rempsyc)
library(sjmisc)


#### read data for merge ####

data_KC <- haven::read_sav(
  "...")  # <-- specify file path

data_ZfA <- haven::read_sav(
  "...")  # <-- specify file path


#### prepare data for merge #### 

############# KC

# reduce data sets to variables for analysis
data_KC_merge <- data_KC[ ,c(
  'COGN_ALT_m_T1', 'COGN_ALT_m_T2',
  'CAI_m_T1', 'CAI_m_T2',
  'MOV_ID_m_T1', 'MOV_ID_m_T2',
  'COLL_EFF_m_T1', 'COLL_EFF_m_T2'
)]

# subset to exclude missing values
data_KC_merge <- subset(data_KC_merge,
                        COGN_ALT_m_T1 >= 1 & COGN_ALT_m_T2 >= 1 &
                          CAI_m_T1 >= 1 & CAI_m_T2 >= 1 &
                          MOV_ID_m_T1 >= 1 & MOV_ID_m_T2 >= 1 &
                          COLL_EFF_m_T1 >= 1 & COLL_EFF_m_T2 >= 1
)

# standardise variables
data_KC_merge <- data_KC_merge %>% mutate_all(~(scale(.) %>% as.vector))


############# ZfA

# reduce data sets to variables for analysis
data_ZfA_merge <- data_ZfA[ ,c(
  'COGN_ALT_m_T1', 'COGN_ALT_m_T2',
  'CAI_m_T1', 'CAI_m_T2',
  'MOV_ID_m_T1', 'MOV_ID_m_T2',
  'COLL_EFF_m_T1', 'COLL_EFF_m_T2'
)]

# subset to exclude missing values
data_ZfA_merge <- subset(data_ZfA_merge,
                        COGN_ALT_m_T1 >= 1 & COGN_ALT_m_T2 >= 1 &
                          CAI_m_T1 >= 1 & CAI_m_T2 >= 1 &
                          MOV_ID_m_T1 >= 1 & MOV_ID_m_T2 >= 1 &
                          COLL_EFF_m_T1 >= 1 & COLL_EFF_m_T2 >= 1
)

# standardise variables
data_ZfA_merge <- data_ZfA_merge %>% mutate_all(~(scale(.) %>% as.vector))


#### merge KC & ZfA datasets ####
data_KC_merge$data = "KC"
data_ZfA_merge$data = "ZfA"

data_combined <- add_rows(data_KC_merge, data_ZfA_merge)
#write_sav(data_combined, "data_combined.sav")


#### LATENT CHANGE SCORE MODEL WITH CORRELATED CHANGE SCORES ####

#### T1 & T2 #### 

LCS_CORR_T1nT2 <- '

########## CAI

CAI_m_T2 ~ 1*CAI_m_T1     # regress T2 perfectly on T1
dCAI_m =~ 1*CAI_m_T2      # define the latent change score factor as measured perfectly by T2
CAI_m_T2 ~~ 0*CAI_m_T2    # fix the variance of T2 to 0
CAI_m_T2 ~ 0*1               # fix the intercept of T2 to 0

dCAI_m ~ 1                   # estimate the intercept of the change score 
CAI_m_T1 ~ 1                  # estimate the intercept of T1 
dCAI_m ~~ dCAI_m           # estimate the Variance of the change scores 
CAI_m_T1 ~~ CAI_m_T1       # estimate the Variance of T1 
dCAI_m ~ CAI_m_T1          # predict change score by T1


########## COGN_ALT

COGN_ALT_m_T2 ~ 1*COGN_ALT_m_T1     # regress T2 perfectly on T1
dCOGN_ALT_m =~ 1*COGN_ALT_m_T2      # define the latent change score factor as measured perfectly by T2
COGN_ALT_m_T2 ~~ 0*COGN_ALT_m_T2    # fix the variance of T2 to 0
COGN_ALT_m_T2 ~ 0*1               # fix the intercept of T2 to 0

dCOGN_ALT_m ~ 1                   # estimate the intercept of the change score 
COGN_ALT_m_T1 ~ 1                  # estimate the intercept of T1 
dCOGN_ALT_m ~~ dCOGN_ALT_m           # estimate the Variance of the change scores 
COGN_ALT_m_T1 ~~ COGN_ALT_m_T1       # estimate the Variance of T1 
dCOGN_ALT_m ~ COGN_ALT_m_T1          # predict change score by T1


########## COLL_EFF

COLL_EFF_m_T2 ~ 1*COLL_EFF_m_T1     # regress T2 perfectly on T1
dCOLL_EFF_m =~ 1*COLL_EFF_m_T2      # define the latent change score factor as measured perfectly by T2
COLL_EFF_m_T2 ~~ 0*COLL_EFF_m_T2    # fix the variance of T2 to 0
COLL_EFF_m_T2 ~ 0*1               # fix the intercept of T2 to 0

dCOLL_EFF_m ~ 1                   # estimate the intercept of the change score 
COLL_EFF_m_T1 ~ 1                  # estimate the intercept of T1 
dCOLL_EFF_m ~~ dCOLL_EFF_m           # estimate the Variance of the change scores 
COLL_EFF_m_T1 ~~ COLL_EFF_m_T1       # estimate the Variance of T1 
dCOLL_EFF_m ~ COLL_EFF_m_T1          # predict change score by T1


########## MOV_ID

MOV_ID_m_T2 ~ 1*MOV_ID_m_T1     # regress T2 perfectly on T1
dMOV_ID_m =~ 1*MOV_ID_m_T2      # define the latent change score factor as measured perfectly by T2
MOV_ID_m_T2 ~~ 0*MOV_ID_m_T2    # fix the variance of T2 to 0
MOV_ID_m_T2 ~ 0*1               # fix the intercept of T2 to 0

dMOV_ID_m ~ 1                   # estimate the intercept of the change score 
MOV_ID_m_T1 ~ 1                  # estimate the intercept of T1 
dMOV_ID_m ~~ dMOV_ID_m           # estimate the Variance of the change scores 
MOV_ID_m_T1 ~~ MOV_ID_m_T1       # estimate the Variance of T1 
dMOV_ID_m ~ MOV_ID_m_T1          # predict change score by T1


########## COVARIATION: Structural model

dCOGN_ALT_m ~~ dCAI_m + dMOV_ID_m + dCOLL_EFF_m 
dCAI_m ~~ dMOV_ID_m + dCOLL_EFF_m
dMOV_ID_m ~~ dCOLL_EFF_m 


COGN_ALT_m_T1 ~~ CAI_m_T1 + MOV_ID_m_T1 + COLL_EFF_m_T1 
CAI_m_T1 ~~ MOV_ID_m_T1 + COLL_EFF_m_T1 
MOV_ID_m_T1 ~~ COLL_EFF_m_T1 


'


fit_LCS_CORR_T1nT2 <- lavaan(LCS_CORR_T1nT2, data=data_combined, estimator='mlr', fixed.x=FALSE)
summary(fit_LCS_CORR_T1nT2, fit.measures=TRUE, standardized=TRUE)

# Display correlation matrix of change scores
corr_matrix <- as.data.frame(inspect(fit_LCS_CORR_T1nT2, "cor.lv"))
corr_matrix <- corr_matrix[c("dCAI_m", "dCOGN_ALT_m",  "dCOLL_EFF_m", "dMOV_ID_m"),]
corr_matrix <- corr_matrix[, c("dCAI_m", "dCOGN_ALT_m",  "dCOLL_EFF_m", "dMOV_ID_m")]
round(corr_matrix, digits = 2)

corr_matrix <- nice_table(corr_matrix)
#print(corr_matrix, preview = "docx")


# Display relevant parameter estimates
parameterEstimates <- parameterEstimates(fit_LCS_CORR_T1nT2)
parameterEstimates <- filter(parameterEstimates, lhs %in% c("dCAI_m", "dCOGN_ALT_m",  "dCOLL_EFF_m", "dMOV_ID_m") &
                               rhs %in% c("dCAI_m", "dCOGN_ALT_m",  "dCOLL_EFF_m", "dMOV_ID_m"))


parameterEstimates <- parameterEstimates[, c("lhs", "op", "rhs", "est", "se", "pvalue", "ci.lower", "ci.upper")]
parameterEstimates # <- display output

## display for copy-paste
names(parameterEstimates) <- c("lhs","op", "rhs", "b", "SE", "p", "CI_lower", "CI_upper")
parameterEstimates_table <- nice_table(parameterEstimates)
#print(parameterEstimates_table, preview = "docx") # <- display output for copy-paste
